# Supplementary material for: Conflicts of Interest in GM Bt Crop Efficacy and Durability Studies
Source: PLoS One. 2016 Dec 15;11(12):e0167777. doi: 10.1371/journal.pone.0167777 (PMC5157974; doi:10.1371/journal.pone.0167777)
Supplement: S1 Table — (XLSX) [file pone.0167777.s001.xlsx]

## Sheet: Feuil1
Num	Authors	Publication year	Title	Journal name	Volume	Issue	First page	Last page	Country	WOS number	Outcome (1=favourable, 2=neutral, 3=unfavorable)	Topic (E=Efficacy, D=Durability)	Affiliation COI	Funding COI (0=absence, 1=presence, na=not declared)	Declaration of COI (1=absence of COI, 2=presence of COI, 3=not declared)	COI (0=absence, 1=presence, na=not available)	Impact Factor (in 2014)	Number of citations	Leading author
1	Bernardi, Oderlei; Bernardi, Daniel; Ribeiro, Rebeca S.; Okuma, Daniela M.; Salmeron, Eloisa; Fatoretto, Julio; Medeiros, Fernanda C. L.; Burd, Tony; Omoto, Celso	2015	Frequency of resistance to Vip3Aa20 toxin from Bacillus thuringiensis in Spodoptera frugiperda (Lepidoptera: Noctuidae) populations in Brazil	CROP PROTECTION	76		7	14	Bresil	WOS:000359326900002	1	D	1	1	3	1	1.493	0	omoto, c
2	Reisig, Dominic D.; Reay-Jones, Francis P. F.	2015	Inhibition of Helicoverpa zea (Lepidoptera: Noctuidae) Growth by Transgenic Corn Expressing Bt Toxins and Development of Resistance to Cry1Ab	ENVIRONMENTAL ENTOMOLOGY	44	4	1275	1285	USA	WOS:000359668100038	1	D	0	1	3	1	1.295	0	reay-jones, f
3	Coates, Brad S.; Siegfried, Blair D.	2015	Linkage of an ABCC transporter to a single QTL that controls Ostrinia nubilalis larval resistance to the Bacillus thuringiensis Cry1Fa toxin	INSECT BIOCHEMISTRY AND MOLECULAR BIOLOGY	63		86	96	USA	WOS:000359166800010	2	D	0	0	3	0	3.45	0	siegfried, b
4	Jalali, Sushil K.; Yadavalli, Lalitha; Ojha, Rakshit; Kumar, Pradyumn; Sulaikhabeevi, Suby B.; Sharma, Reema; Nair, Rupa; Kadanur, Ravi C.; Kamath, Subray P.; Komarlingam, Mohan S.	2015	Baseline sensitivity of maize borers in India to the Bacillus thuringiensis insecticidal proteins Cry1A.105 and Cry2Ab2	PEST MANAGEMENT SCIENCE	71	8	1082	1090	Inde	WOS:000357597400006	2	E	1	na	3	1	2.694	0	nair, r
5	Vellichirammal, Neetha Nanoth; Wang, Haichuan; Eyun, Seong-il; Moriyama, Etsuko N.; Coates, Brad S.; Miller, Nicholas J.; Siegfried, Blair D.	2015	Transcriptional analysis of susceptible and resistant European corn borer strains and their response to Cry1F protoxin	BMC GENOMICS	16				USA	WOS:000358564800004	2	D	0	1	2	1	3.986	0	siegfried, b
6	Zhu, Yu Cheng; Blanco, Carlos A.; Portilla, Maribel; Adamczyk, John; Luttrell, Randall; Huang, Fangneng	2015	Evidence of multiple/cross resistance to Bt and organophosphate insecticides in Puerto Rico population of the fall armyworm, Spodoptera frugiperda	PESTICIDE BIOCHEMISTRY AND PHYSIOLOGY	122		15	21	USA	WOS:000356999600003	3	D	0	na	3	na	2.014	0	huang, f
7	Hoffmann, A. M.; French, B. W.; Hellmich, R. L.; Lauter, N.; Gassmann, A. J.	2015	Fitness costs of resistance to Cry3Bb1 maize by western corn rootworm	JOURNAL OF APPLIED ENTOMOLOGY	139	6	403	415	USA	WOS:000356612400002	3	D	0	0	3	0	1.65	0	hellmich, r
8	Orpet, Robert J.; Degain, Ben A.; Unnithan, Gopalan C.; Welch, Kara L.; Tabashnik, Bruce E.; Carriere, Yves	2015	Effects of dietary protein to carbohydrate ratio on Bt toxicity and fitness costs of resistance in Helicoverpa zea	ENTOMOLOGIA EXPERIMENTALIS ET APPLICATA	156	1	28	36	USA	WOS:000355958700003	2	D	0	0	3	0	1.616	0	tabashnik, b
9	Hardke, Jarrod T.; Jackson, Ryan E.; Leonard, B. Rogers; Temple, Joshua H.	2015	Fall Armyworm (Lepidoptera: Noctuidae) Development, Survivorship, and Damage on Cotton Plants Expressing Insecticidal Plant-Incorporated Protectants	JOURNAL OF ECONOMIC ENTOMOLOGY	108	3	1086	1093	USA	WOS:000356239000032	2	E	0	1	3	1	1.506	0	leonard, b
10	Frank, Daniel L.; Kurtz, Ryan; Tinsley, Nicholas A.; Gassmann, Aaron J.; Meinke, Lance J.; Moellenbeck, Daniel; Gray, Michael E.; Bledsoe, Larry W.; Krupke, Christian H.; Estes, Ronald E.; Weber, Patrick; Hibbard, Bruce E.	2015	Effect of Seed Blends and Soil-Insecticide on Western and Northern Corn Rootworm Emergence from mCry3A+eCry3.1Ab Bt Maize	JOURNAL OF ECONOMIC ENTOMOLOGY	108	3	1260	1270	USA	WOS:000356239000053	1	E	1	1	3	1	1.506	0	hibbard, b
11	Naik, Chinna Babu V.; Subbanna, A. R. N. S.; Suneetha, P.; Krishna, M. S. R.	2015	Impact of transgenic events on Helicoverpa armigera (Hubner) and Spodoptera litura (Fabricius) on cotton in India	RESEARCH JOURNAL OF BIOTECHNOLOGY	10	6	91	99	Inde	WOS:000355203900014	1	E	0	na	3	na	0.279	0	krishna, m
12	Zhang, Wanna; Ma, Long; Zhong, Feng; Wang, Yanan; Guo, Yuyuan; Lu, Yanhui; Liang, Gemei	2015	Fitness costs of reproductive capacity and ovarian development in a Bt-resistant strain of the cotton bollworm Helicoverpa armigera (Hubner) (Lepidoptera: Noctuidae)	PEST MANAGEMENT SCIENCE	71	6	870	877	Chine	WOS:000354035100011	1	D	0	0	3	0	2.694	1	guo, y
13	Qiu, Lin; Hou, Leilei; Zhang, Boyao; Liu, Lang; Li, Bo; Deng, Pan; Ma, Weihua; Wang, Xiaoping; Fabrick, Jeffrey A.; Chen, Lizhen; Lei, Chaoliang	2015	Cadherin is involved in the action of Bacillus thuringiensis toxins Cry1Ac and Cry2Aa in the beet armyworm, Spodoptera exigua	JOURNAL OF INVERTEBRATE PATHOLOGY	127		47	53	Chine	WOS:000354503500008	2	D	0	0	3	0	2.11	0	fabrick, j
14	Dangal, Vikash; Huang, Fangneng	2015	Fitness costs of Cry1F resistance in two populations of fall armyworm, Spodoptera frugiperda (JE Smith), collected from Puerto Rico and Florida	JOURNAL OF INVERTEBRATE PATHOLOGY	127		81	86	USA	WOS:000354503500013	1	D	0	0	3	0	2.11	1	huang, f
15	Shera, P. S.; Arora, Ramesh; Singh, Pritpal	2015	Comparative susceptibility of transgenic Bt cotton hybrids to Earias spp. and other non-target insects	CROP PROTECTION	71		51	59	Inde	WOS:000351810400007	1	E	0	na	3	na	1.493	0	arora, r
16	Chen, Wenbo; Liu, Chenxi; Xiao, Yutao; Zhang, Dandan; Zhang, Yongdong; Li, Xianchun; Tabashnik, Bruce E.; Wu, Kongming	2015	A Toxin-Binding Alkaline Phosphatase Fragment Synergizes Bt Toxin Cry1Ac against Susceptible and Resistant Helicoverpa armigera	PLOS ONE	10	4			Chine	WOS:000353017000168	1	D	0	0	2	0	3.234	0	tabashnik, b
17	Cruz, Diego; Eizaguirre, Matilde	2015	Do Sesamia nonagrioides (Lepidoptera; Noctuidae) Gravid Females Discriminate Between Bt or Multivitamin Corn Varieties? Role of Olfactory and Visual Cues	JOURNAL OF INSECT SCIENCE	15				Espagne	WOS:000352407800010	3	D	0	0	3	0	1.025	0	eizaguirre, m
18	Keweshan, Ryan S.; Head, Graham P.; Gassmann, Aaron J.	2015	Effects of Pyramided Bt Corn and Blended Refuges on Western Corn Rootworm and Northern Corn Rootworm (Coleoptera: Chrysomelidae)	JOURNAL OF ECONOMIC ENTOMOLOGY	108	2	720	729	USA	WOS:000355283600037	1	E	1	1	3	1	1.506	0	head, g
19	Wangila, David S.; Gassmann, Aaron J.; Petzold-Maxwell, Jennifer L.; French, B. Wade; Meinke, Lance J.	2015	Susceptibility of Nebraska Western Corn Rootworm (Coleoptera: Chrysomelidae) Populations to Bt Corn Events	JOURNAL OF ECONOMIC ENTOMOLOGY	108	2	742	751	USA	WOS:000355283600040	3	D	0	0	3	0	1.506	0	gassmann, a
20	Monnerat, Rose; Martins, Erica; Macedo, Cristina; Queiroz, Paulo; Praca, Lilian; Soares, Carlos Marcelo; Moreira, Helio; Grisi, Isabella; Silva, Joseane; Soberon, Mario; Bravo, Alejandra	2015	Evidence of Field-Evolved Resistance of Spodoptera frugiperda to Bt Corn Expressing Cry1F in Brazil That Is Still Sensitive to Modified Bt Toxins	PLOS ONE	10	4			Bresil	WOS:000352135600012	3	D	0	0	1	0	3.234	1	bravo, a
21	Kumar, Vijay; Grewal, G. K.	2015	Laboratory Evaluation of Transgenic Bt Cotton (cry1Ac+cry2Ab genes) and Non-Bt Cotton against Neonates, First and Second Instar Larvae of Spodoptera litura Fab.	PHYTOPARASITICA	43	2	177	187	Inde	WOS:000351528200005	1	E	0	na	3	na	0.901	0	kumar, v
22	Xu, Li-Na; Wang, Yue-Qin; Wang, Zhen-Ying; Hu, Ben-Jin; Ling, Ying-Hui; He, Kang-Lai	2015	Transcriptome differences between Cry1Ab resistant and susceptible strains of Asian corn borer	BMC GENOMICS	16				Chine	WOS:000353388300001	2	D	0	0	2	0	3.986	2	he, k
23	Flagel, Lex E.; Swarup, Shilpa; Chen, Mao; Bauer, Christopher; Wanjugi, Humphrey; Carroll, Matthew; Hill, Patrick; Tuscan, Meghan; Bansal, Raman; Flannagan, Ronald; Clark, Thomas L.; Michel, Andrew P.; Head, Graham P.; Goldman, Barry S.	2015	Genetic Markers for Western Corn Rootworm Resistance to Bt Toxin	G3-GENES GENOMES GENETICS	5	3	399	405	USA	WOS:000350659600008	1	D	1	1	1	1	3.198	0	head, g
24	Malaquias, J. B.; Omoto, C.; Ramalho, F. S.; Wesley, W. A. C.; Silveira, R. F.	2015	Bt cotton and the predator Podisus nigrispinus (Dallas) (Heteroptera: Pentatomidae) in the management of Spodoptera frugiperda (JE Smith) (Lepidoptera: Noctuidae) resistance to lambda-cyhalothrin	JOURNAL OF PEST SCIENCE	88	1	57	63	Bresil	WOS:000350039000007	1	E	0	0	3	0	2.644	1	omoto, c
25	Kain, Wendy; Song, Xiaozhao; Janmaat, Alida F.; Zhao, Jian-Zhou; Myers, Judith; Shelton, Anthony M.; Wang, Ping	2015	Resistance of Trichoplusia ni Populations Selected by Bacillus thuringiensis Sprays to Cotton Plants Expressing Pyramided Bacillus thuringiensis Toxins Cry1Ac and Cry2Ab	APPLIED AND ENVIRONMENTAL MICROBIOLOGY	81	5	1884	1890	USA	WOS:000349547200038	3	D	0	0	3	0	3.668	1	shelton, a
26	Yang, Fei; Kerns, David L.; Leonard, B. Rogers; Oyediran, Isaac; Burd, Tony; Niu, Ying; Huang, Fangneng	2015	Performance of Agrisure (R) Viptera (TM) 3111 corn against Helicoverpa zea (Lepidoptera: Noctuidae) in seed mixed plantings	CROP PROTECTION	69		77	82	USA	WOS:000349271700012	1	D	1	1	3	1	1.493	0	leonard, b
27	Sorgatto, Rodrigo J.; Bernardi, Oderlei; Omoto, Celso	2015	Survival and Development of Spodoptera frugiperda and Chrysodeixis includens (Lepidoptera: Noctuidae) on Bt Cotton and Implications for Resistance Management Strategies in Brazil	ENVIRONMENTAL ENTOMOLOGY	44	1	186	192	Bresil	WOS:000350444300022	3	D	0	0	3	0	1.295	0	omoto, c
28	Hughson, Sarah A.; Spencer, Joseph L.	2015	Emergence and Abundance of Western Corn Rootworm (Coleoptera: Chrysomelidae) in Bt Cornfields With Structured and Seed Blend Refuges	JOURNAL OF ECONOMIC ENTOMOLOGY	108	1	114	125	USA	WOS:000350033700016	2	D	0	0	3	0	1.506	0	spencer, j
29	Reisig, D. D.; Akin, D. S.; All, J. N.; Bessin, R. T.; Brewer, M. J.; Buntin, D. G.; Catchot, A. L.; Cook, D.; Flanders, K. L.; Huang, F. -N.; Johnson, D. W.; Leonard, B. R.; Mcleod, P. J.; Porter, R. P.; Reay-Jones, F. P. F.; Tindall, K. V.; Stewart, S. D.; Troxclair, N. N.; Youngman, R. R.; Rice, M. E.	2015	Lepidoptera (Crambidae, Noctuidae, and Pyralidae) Injury to Corn Containing Single and Pyramided Bt Traits, and Blended or Block Refuge, in the Southern United States	JOURNAL OF ECONOMIC ENTOMOLOGY	108	1	157	165	USA	WOS:000350033700021	1	E	1	1	3	1	1.506	0	leonard, b
30	Tinsley, N. A.; Spencer, J. L.; Estes, R. E.; Prasifka, J. R.; Schrader, P. M.; French, B. W.; Gray, M. E.	2015	Larval mortality and development for rotation-resistant and rotation-susceptible populations of western corn rootworm on Bt corn	JOURNAL OF APPLIED ENTOMOLOGY	139	40574	46	54	USA	WOS:000347709200005	2	D	0	1	3	1	1.65	0	french, b
31	Tinsley, N. A.; Estes, R. E.; Schrader, P. M.; Gray, M. E.	2015	Evaluating multiple approaches for managing western corn rootworm larvae with seed blends	JOURNAL OF APPLIED ENTOMOLOGY	139	40574	76	86	USA	WOS:000347709200008	3	E	0	1	3	1	1.65	1	gray, m
32	Wei, Jizhen; Guo, Yuyuan; Liang, Gemei; Wu, Kongming; Zhang, Jie; Tabashnik, Bruce E.; Li, Xianchun	2015	Cross-resistance and interactions between Bt toxins Cry1Ac and Cry2Ab against the cotton bollworm	SCIENTIFIC REPORTS	5				Chine	WOS:000347838100001	1	D	0	0	1	0	5.578	1	tabashnik, b
33	Zhou, Guisheng; Wang, Yonghui; Zhai, Fuyan; Lu, Shiyuan; Nimir, A. E.; Yu, Linlin; Pan, Hui; Lv, Dongmei	2015	Combined stress of low temperature and flooding affects physiological activities and insecticidal protein content in transgenic Bt cotton	CROP & PASTURE SCIENCE	66	7	740	746	Chine	WOS:000356832800011	3	E	0	0	3	0	1.483	0	yu, l
34	Zhang Qian; Chen Li-zhen; Lu Qiong; Zhang Yan; Liang Ge-mei	2015	Toxicity and binding analyses of Bacillus thuringiensis toxin Vip3A in Cry1Ac-resistant and -susceptible strains of Helicoverpa armigera (Hubner)	JOURNAL OF INTEGRATIVE AGRICULTURE	14	2	347	354	Chine	WOS:000349516100018	1	D	0	0	3	0	0.833	0	liang, g
35	Farias, Juliano R.; Horikoshi, Renato J.; Santos, Antonio C.; Omoto, Celso	2014	Geographical and Temporal Variability in Susceptibility to Cry1F Toxin From Bacillus thuringiensis in Spodoptera frugiperda (Lepidoptera: Noctuidae) Populations in Brazil	JOURNAL OF ECONOMIC ENTOMOLOGY	107	6	2182	2189	Bresil	WOS:000345963300021	3	D	1	0	3	1	1.506	2	omoto, c
36	Hernandez-Maritnez, Patricia; Mara Vera-Velasco, Natalia; Martinez-Solis, Maria; Ghislain, Marc; Ferre, Juan; Escriche, Baltasar	2014	Shared Binding Sites for the Bacillus thuringiensis Proteins Cry3Bb, Cry3Ca, and Cry7Aa in the African Sweet Potato Pest Cylas puncticollis (Brentidae)	APPLIED AND ENVIRONMENTAL MICROBIOLOGY	80	24	7545	7550	Espagne	WOS:000345223500011	3	D	0	0	3	0	3.668	0	ferre, j
37	Bortolotto, O. C.; Silva, G. V.; de Freitas Bueno, A.; Pomari, A. F.; Martinelli, S.; Head, G. P.; Carvalho, R. A.; Barbosa, G. C.	2014	Development and reproduction of Spodoptera eridania (Lepidoptera: Noctuidae) and its egg parasitoid Telenomus remus (Hymenoptera: Platygastridae) on the genetically modified soybean (Bt) MON 87701xMON 89788	BULLETIN OF ENTOMOLOGICAL RESEARCH	104	6	724	730	Bresil	WOS:000344945700006	3	E	1	0	3	1	1.91	1	head, g
38	Liu, Chenxi; Xiao, Yutao; Li, Xianchun; Oppert, Brenda; Tabashnik, Bruce E.; Wu, Kongming	2014	Cis-mediated down-regulation of a trypsin gene associated with Bt resistance in cotton bollworm	SCIENTIFIC REPORTS	4				Chine	WOS:000346252800002	2	D	0	0	1	0	5.578	3	tabashnik, b
39	Yang, Fei; Kerns, David L.; Head, Graham P.; Leonard, B. Rogers; Levy, Ronnie; Niu, Ying; Huang, Fangneng	2014	A Challenge for the Seed Mixture Refuge Strategy in Bt Maize: Impact of Cross-Pollination on an Ear-Feeding Pest, Corn Earworm	PLOS ONE	9	11			USA	WOS:000345533200051	3	D	1	1	1	1	3.234	2	leonard, b
40	Huang, Fangneng; Qureshi, Jawwad A.; Meagher, Robert L., Jr.; Reisig, Dominic D.; Head, Graham P.; Andow, David A.; Ni, Xinzi; Kerns, David; Buntin, G. David; Niu, Ying; Yang, Fei; Dangal, Vikash	2014	Cry1F Resistance in Fall Armyworm Spodoptera frugiperda: Single Gene versus Pyramided Bt Maize	PLOS ONE	9	11			USA	WOS:000345158700085	3	D	1	1	1	1	3.234	4	huang, f
41	Ramalho, Francisco S.; Pachu, Jessica K. S.; Lira, Aline C. S.; Malaquias, Jose B.; Zanuncio, Jose C.; Fernandes, Francisco S.	2014	Feeding and Dispersal Behavior of the Cotton Leafworm, Alabama argillacea (Hubner) (Lepidoptera: Noctuidae), on Bt and Non-Bt Cotton: Implications for Evolution and Resistance Management	PLOS ONE	9	11			Bresil	WOS:000344402000070	3	D	0	0	2	0	3.234	1	malaquias, j
42	Bohnenblust, Eric W.; Breining, James A.; Shaffer, John A.; Fleischer, Shelby J.; Roth, Gregory W.; Tooker, John F.	2014	Current European corn borer, Ostrinia nubilalis, injury levels in the northeastern United States and the value of Bt field corn	PEST MANAGEMENT SCIENCE	70	11	1711	1719	USA	WOS:000342850800011	1	E	0	0	3	0	2.694	2	fleischer, s
43	Nunes Lemes, Ana Rita; Davolos, Camila Chiaradia; Brunini Crialesi Legori, Paula Cristina; Fernandes, Odair Aparecido; Ferre, Juan; Franco Lemos, Manoel Victor; Desiderio, Janete Apparecida	2014	Synergism and Antagonism between Bacillus thuringiensis Vip3A and Cry1 Proteins in Heliothis virescens, Diatraea saccharalis and Spodoptera frugiperda	PLOS ONE	9	10			Bresil	WOS:000342591500006	2	E	0	0	2	0	3.234	1	ferre, j
44	Chakroun, Maissa; Ferre, Juan	2014	In Vivo and In Vitro Binding of Vip3Aa to Spodoptera frugiperda Midgut and Characterization of Binding Sites by I-125 Radiolabeling	APPLIED AND ENVIRONMENTAL MICROBIOLOGY	80	20	6258	6265	Espagne	WOS:000341895600001	2	D	0	0	1	0	3.668	1	ferre, j
45	Onstad, David; Pan, Zaiqi; Tang, Miao; Flexner, J. Lindsey	2014	Economics of long-term IPM for western corn rootworm	CROP PROTECTION	64		60	66	USA	WOS:000341470000009	1	D	1	na	3	1	1.493	0	onstad, d
46	Babu, Arun; Cook, Donald R.; Caprio, Michael A.; Allen, K. Clint; Musser, Fred R.	2014	Prevalence of Helicoverpa zea (Lepidoptera: Noctuidae) on late season volunteer corn in Mississippi: Implications on Bt resistance management	CROP PROTECTION	64		207	214	USA	WOS:000341470000027	1	D	0	0	3	0	1.493	1	cook, d
47	Jin, Tingting; Chang, Xue; Gatehouse, Angharad M. R.; Wang, Zhenying; Edwards, Martin G.; He, Kanglai	2014	Downregulation and Mutation of a Cadherin Gene Associated with Cry1Ac Resistance in the Asian Corn Borer, Ostrinia furnacalis (Guenee)	TOXINS	6	9	2676	2693	Chine	WOS:000343107500006	2	D	0	0	2	0	2.938	3	he, k
48	Li, Jing; Coates, Brad S.; Kim, Kyung Seok; Bourguet, Denis; Ponsard, Sergine; He, Kanglai; Wang, Zhenying	2014	The Genetic Structure of Asian Corn Borer, Ostrinia furnacalis, Populations in China: Haplotype Variance in Northern Populations and Potential Impact on Management of Resistance to Transgenic Maize	JOURNAL OF HEREDITY	105	5	642	655	Chine	WOS:000342222500005	2	D	0	0	3	0	2.088	0	bourguet, d
49	Xiao, Yutao; Zhang, Tao; Liu, Chenxi; Heckel, David G.; Li, Xianchun; Tabashnik, Bruce E.; Wu, Kongming	2014	Mis-splicing of the ABCC2 gene linked with Bt toxin resistance in Helicoverpa armigera	SCIENTIFIC REPORTS	4				Chine	WOS:000340843200007	2	D	0	0	2	0	5.578	5	tabashnik, b
50	Kang, J.; Huang, F.; Onstad, D. W.	2014	Modeling Evolution of Resistance of Sugarcane Borer (Lepidoptera: Crambidae) to Transgenic Bt Corn	ENVIRONMENTAL ENTOMOLOGY	43	4	1084	1104	USA	WOS:000343214800029	2	D	1	na	3	1	1.295	0	huang, f
51	Walsh, T. K.; Downes, S. J.; Gascoyne, J.; James, W.; Parker, T.; Armstrong, J.; Mahon, R. J.	2014	Dual Cry2Ab and Vip3A Resistant Strains of Helicoverpa armigera and Helicoverpa punctigera (Lepidoptera: Noctuidae); Testing Linkage Between Loci and Monitoring of Allele Frequencies	JOURNAL OF ECONOMIC ENTOMOLOGY	107	4	1610	1617	Australie	WOS:000342565000040	2	D	0	0	3	0	1.506	0	mahon, r
52	Zhang, W. N.; Xiao, H. J.; Liang, G. M.; Guo, Y. Y.; Wu, K. M.	2014	Tradeoff between reproduction and resistance evolution to Bt-toxin in Helicoverpa armigera: regulated by vitellogenin gene expression	BULLETIN OF ENTOMOLOGICAL RESEARCH	104	4	444	452	Chine	WOS:000338105900004	2	D	0	0	3	0	1.91	1	wu, k
53	Giron-Perez, K.; Oliveira, A. L.; Teixeira, A. F.; Guedes, R. N. C.; Pereira, E. J. G.	2014	Susceptibility of Brazilian populations of Diatraea saccharalis to Cry1Ab and response to selection for resistance	CROP PROTECTION	62		124	128	Bresil	WOS:000337878000017	3	D	0	0	3	0	1.493	0	pereira, e
54	Paramasiva, Inakarla; Sharma, Hari C.; Krishnayya, Pulipaka Venkata	2014	Antibiotics influence the toxicity of the delta endotoxins of Bacillus thuringiensis towards the cotton bollworm, Helicoverpa armigera	BMC MICROBIOLOGY	14				Inde	WOS:000341209600001	1	D	0	0	2	0	2.729	1	sharma, h
55	Cao, Guangchun; Feng, Hongqiang; Guo, Fang; Wu, Kongming; Li, Xianchun; Liang, Gemei; Desneux, Nicolas	2014	Quantitative Analysis of Fitness Costs Associated with the Development of Resistance to the Bt Toxin Cry1Ac in Helicoverpa armigera	SCIENTIFIC REPORTS	4				Chine	WOS:000338697400001	1	D	0	0	2	0	5.578	5	wu, k
56	Tellez-Rodriguez, Pilar; Raymond, Ben; Moran-Bertot, Ivis; Rodriguez-Cabrera, Lianet; Wright, Denis J.; Borroto, Carlos G.; Ayra-Pardo, Camilo	2014	Strong oviposition preference for Bt over non-Bt maize in Spodoptera frugiperda and its implications for the evolution of resistance	BMC BIOLOGY	12				Cuba	WOS:000339117000001	3	D	0	0	2	0	7.984	0	wright, d
57	Hiltpold, Ivan; Adamczyk, John J., Jr.; Higdon, Matthew L.; Clark, Thomas L.; Ellersieck, Mark R.; Hibbard, Bruce E.	2014	Carbon Isotope Ratios Document That the Elytra of Western Corn Rootworm (Coleoptera: Chrysomelidae) Reflects Adult Versus Larval Feeding and Later Instar Larvae Prefer Bt Corn to Alternate Hosts	ENVIRONMENTAL ENTOMOLOGY	43	3	840	848	USA	WOS:000337697500034	1	D	0	0	3	0	1.295	0	adamczyk, j
58	Patil, S. B.; Badiger, Hareesha K.; Bhosle, B. B.	2014	Performance of transgenic Bt cotton of different Bt events under IPM in rainfed situation	INDIAN JOURNAL OF AGRICULTURAL SCIENCES	84	6	714	719	Inde	WOS:000337715100009	1	E	0	0	3	0	0.141	0	patil, s
59	Reay-Jones, Francis P. F.; Reisig, Dominic D.	2014	Impact of Corn Earworm Injury on Yield of Transgenic Corn Producing Bt Toxins in the Carolinas	JOURNAL OF ECONOMIC ENTOMOLOGY	107	3	1101	1109	USA	WOS:000337174300027	3	E	0	1	3	1	1.506	1	reay-jones, f
60	Kang, Jung Koo; Krupke, Christian H.; Murphy, Alexzandra F.; Spencer, Joseph L.; Gray, Michael E.; Onstad, David W.	2014	Modeling a western corn rootworm, Diabrotica virgifera virgifera ( Coleoptera: Chrysomelidae), maturation delay and resistance evolution in Bt corn	PEST MANAGEMENT SCIENCE	70	6	996	1007	USA	WOS:000335565000019	1	D	1	na	3	1	2.694	1	onstad, d
61	Velez, A. M.; Spencer, T. A.; Alves, A. P.; Crespo, A. L. B.; Siegfried, B. D.	2014	Fitness costs of Cry1F resistance in fall armyworm, Spodoptera frugiperda	JOURNAL OF APPLIED ENTOMOLOGY	138	5	315	325	USA	WOS:000335780100001	3	D	1	na	3	1	1.65	2	siegfried, b
62	Fabrick, Jeffrey A.; Ponnuraj, Jeyakumar; Singh, Amar; Tanwar, Raj K.; Unnithan, Gopalan C.; Yelich, Alex J.; Li, Xianchun; Carriere, Yves; Tabashnik, Bruce E.	2014	Alternative Splicing and Highly Variable Cadherin Transcripts Associated with Field-Evolved Resistance of Pink Bollworm to Bt Cotton in India	PLOS ONE	9	5			USA	WOS:000340948600089	2	D	0	0	1	0	3.234	11	tabashnik, b
63	Baker, Geoff H.; Tann, Colin R.	2014	Refuge crop performance as part of the Bt resistance management strategy for Helicoverpa spp. (Lepidoptera: Noctuidae) in Australian cotton production systems	AUSTRAL ENTOMOLOGY	53	2	240	247	Australie	WOS:000336726900010	1	D	0	0	3	0	0	0	baker, g
64	Niu, Ying; Yang, Fei; Dangal, Vikash; Huang, Fangneng	2014	Larval survival and plant injury of Cry1 F-susceptible, -resistant, and -heterozygous fall armyworm (Lepidoptera: Noctuidae) on non-Bt and Bt corn containing single or pyramided genes	CROP PROTECTION	59		22	28	USA	WOS:000334135100004	1	D	0	0	3	0	1.493	4	huang, f
65	Siegfried, Blair D.; Rangasamy, Murugesan; Wang, Haichuan; Spencer, Terence; Haridas, Chirakkal V.; Tenhumberg, Brigitte; Sumerford, Douglas V.; Storer, Nicholas P.	2014	Estimating the frequency of Cry1F resistance in field populations of the European corn borer (Lepidoptera: Crambidae)	PEST MANAGEMENT SCIENCE	70	5	725	733	USA	WOS:000334285200006	1	D	1	1	3	1	2.694	4	siegfried, b
66	Marquardt, Paul T.; Krupke, Christian H.; Camberato, James J.; Johnson, William G.	2014	The effect of nitrogen rate on transgenic corn Cry3Bb1 protein expression	PEST MANAGEMENT SCIENCE	70	5	763	770	USA	WOS:000334285200011	3	D	0	0	3	0	2.694	1	krupke, c
67	Gassmann, Aaron J.; Petzold-Maxwell, Jennifer L.; Clifton, Eric H.; Dunbar, Mike W.; Hoffmann, Amanda M.; Ingber, David A.; Keweshan, Ryan S.	2014	Field-evolved resistance by western corn rootworm to multiple Bacillus thuringiensis toxins in transgenic maize	PROCEEDINGS OF THE NATIONAL ACADEMY OF SCIENCES OF THE UNITED STATES OF AMERICA	111	14	5141	5146	USA	WOS:000333985200034	3	D	0	0	1	0	9.674	33	gassmann, a
68	Petzold-Maxwell, Jennifer L.; Siegfried, Blair D.; Hellmich, Richard L.; Abel, Craig A.; Coates, Brad S.; Spencer, Terrence A.; Gassmann, Aaron J.	2014	Effect of Maize Lines on Larval Fitness Costs of Cry1F Resistance in the European Corn Borer (Lepidoptera: Crambidae)	JOURNAL OF ECONOMIC ENTOMOLOGY	107	2	764	772	USA	WOS:000337173700034	3	D	0	0	3	0	1.506	0	siegfried, b
69	Bernardi, Oderlei; Amado, Douglas; Sousa, Renan S.; Segatti, Fabiana; Fatoretto, Julio; Burd, Anthony D.; Omoto, Celso	2014	Baseline Susceptibility and Monitoring of Brazilian Populations of Spodoptera frugiperda (Lepidoptera: Noctuidae) and Diatraea saccharalis (Lepidoptera: Crambidae) to Vip3Aa20 Insecticidal Protein	JOURNAL OF ECONOMIC ENTOMOLOGY	107	2	781	790	Bresil	WOS:000337173700036	2	E	1	0	3	1	1.506	2	omoto, c
70	Bernardi, Oderlei; Dourado, Patrick M.; Carvalho, Renato A.; Martinelli, Samuel; Berger, Geraldo U.; Head, Graham P.; Omoto, Celso	2014	High levels of biological activity of Cry1Ac protein expressed onMON 87701 x MON 89788 soybean against Heliothis virescens ( Lepidoptera: Noctuidae)	PEST MANAGEMENT SCIENCE	70	4	588	594	Bresil	WOS:000332393300010	1	E	1	0	3	1	2.694	1	head, g
71	Head, Graham; Campbell, Laura A.; Carroll, Matthew; Clark, Tom; Galvan, Tederson; Hendrix, William M.; Prasifka, Patricia L.; Price, Paula; Storer, Nicholas P.; Stork, LeAnna	2014	Movement and survival of corn rootworm in seed mixtures of SmartStax (R) insect-protected corn(star)	CROP PROTECTION	58		14	24	USA	WOS:000333488500003	1	D	1	na	3	1	1.493	3	head, g
72	Bernardi, Oderlei; Sorgatto, Rodrigo J.; Barbosa, Alexandre D.; Domingues, Felipe A.; Dourado, Patrick M.; Carvalho, Renato A.; Martinelli, Samuel; Head, Graham P.; Omoto, Celso	2014	Low susceptibility of Spodoptera cosmioides, Spodoptera eridania and Spodoptera frugiperda (Lepidoptera: Noctuidae) to genetically-modified soybean expressing Cry1Ac protein	CROP PROTECTION	58		33	40	Bresil	WOS:000333488500005	3	E	1	0	3	1	1.493	6	head, g
73	Erasmus, A.; Van den Berg, J.	2014	Effect of Bt-maize expressing Cry1Ab toxin on non-target Coleoptera and Lepidoptera pests of maize in South Africa	AFRICAN ENTOMOLOGY	22	1	167	179	Afrique du Sud	WOS:000340865300018	3	E	0	0	3	0	0.365	0	van den berg, j
74	Zhang, Liping; Leonard, B. Rogers; Chen, Mao; Clark, Thomas; Anilkumar, Konasale; Huang, Fangneng	2014	Fitness costs and stability of Cry1Ab resistance in sugarcane borer, Diatraea saccharalis (F.)	JOURNAL OF INVERTEBRATE PATHOLOGY	117		26	32	USA	WOS:000333548200005	3	D	1	1	3	1	2.11	3	leonard, b
75	Saini, Manpreet Kaur; Dhawan, A. K.	2014	Effect of nitrogen fertigation and sowing time on the expression of Cry2Ab and on mortality of Spodoptera litura in Bollgard II cotton	JOURNAL OF ENVIRONMENTAL BIOLOGY	35	2	311	315	Inde	WOS:000332500000002	2	E	0	na	3	na	0.563	0	dhawan, a
76	Head, Graham; Carroll, Matthew; Clark, Tom; Galvan, Tederson; Huckaba, Randy M.; Price, Paula; Samuel, Luke; Storer, Nicholas P.	2014	Efficacy of SmartStax (R) insect-protected corn hybrids against corn rootworm: The value of pyramiding the Cry3Bb1 and Cry34/35Ab1 proteins	CROP PROTECTION	57		38	47	USA	WOS:000331679900007	1	E	1	na	3	1	1.493	8	head, g
77	Frizzas, Marina Regina; Neto, Sinval Silveira; de Oliveira, Charles Martins; Omoto, Celso	2014	Genetically modified corn on fall armyworm and earwig populations under field conditions	CIENCIA RURAL	44	2	203	209	Bresil	WOS:000332200400002	1	E	0	0	3	0	0.382	1	omoto, c
78	Jakka, S. R. K.; Knight, V. R.; Jurat-Fuentes, J. L.	2014	Fitness Costs Associated With Field-Evolved Resistance to Bt Maize in Spodoptera frugiperda (Lepidoptera: Noctuidae)	JOURNAL OF ECONOMIC ENTOMOLOGY	107	1	342	351	USA	WOS:000331151400040	3	D	0	0	3	0	1.506	8	jurat-fuentes, j
79	Ullah, Inaam; Asif, Muhammad; Arslan, Muhammad; Ashfaq, Muhammad	2014	Temporal Expression of Cry1Ab/c Protein in Bt-Cotton Varieties, their Efficacy against Helicoverpa armigera (Lepidoptera: Noctuidae) and Population Dynamics of Sucking Arthropods on Them	INTERNATIONAL JOURNAL OF AGRICULTURE AND BIOLOGY	16	5	879	885	Pakistan	WOS:000338138300004	2	E	0	0	3	0	1.659	2	ashfaq, m
80	Guo, Huiming; Lu, Guoqing; Su, Xiaofeng; Liang, Gemei; Liu, Chenxi; Cheng, Hongmei	2014	Up-regulated death-associated LIM-only protein contributes to fitness costs of Bacillus thuringiensis Cry1Ac resistance in Helicoverpa armigera	JOURNAL OF INSECT PHYSIOLOGY	60		145	152	Chine	WOS:000330747000018	2	D	0	0	3	0	2.47	1	liang, g
81	Kruger, M.; Van Rensburg, J. B. J.; Van den Berg, J.	2014	No fitness costs associated with resistance of Busseola fusca (Lepidoptera: Noctuidae) to genetically modified Bt maize	CROP PROTECTION	55		1	6	Afrique du Sud	WOS:000328873400001	3	D	0	0	3	0	1.493	3	van den berg, j
82	Yang, Fei; Kerns, David L.; Head, Graham P.; Leonard, B. Rogers; Niu, Ying; Huang, Fangneng	2014	Occurrence, distribution, and ear damage of Helicoverpa zea (Lepidoptera: Noctuidae) in mixed plantings of non-Bt and Bt corn containing Genuity (R) SmartStax(TM) traits	CROP PROTECTION	55		127	132	USA	WOS:000328873400018	1	D	1	1	3	1	1.493	3	leonard, b
83	Frank, Daniel L.; Zukoff, Anthony; Barry, Julie; Higdon, Matthew L.; Hibbard, Bruce E.	2013	Development of Resistance to eCry3.1Ab-Expressing Transgenic Maize in a Laboratory-Selected Population of Western Corn Rootworm (Coleoptera: Chrysomelidae)	JOURNAL OF ECONOMIC ENTOMOLOGY	106	6	2506	2513	USA	WOS:000329991200033	3	D	0	na	3	na	1.506	2	hibbard, b
84	Cao, Guangchun; Zhang, Lili; Liang, Gemei; Li, Xianchun; Wu, Kongming	2013	Involvement of Nonbinding Site Proteinases in the Development of Resistance of Helicoverpa armigera (Lepidoptera: Noctuidae) to Cry1Ac	JOURNAL OF ECONOMIC ENTOMOLOGY	106	6	2514	2521	Chine	WOS:000329991200034	2	D	0	0	3	0	1.506	7	wu, k
85	Coates, Brad S.; Sumerford, Douglas V.; Siegfried, Blair D.; Hellmich, Richard L.; Abel, Craig A.	2013	Unlinked genetic loci control the reduced transcription of aminopeptidase N 1 and 3 in the European corn borer and determine tolerance to Bacillus thuringiensis Cry1Ab toxin	INSECT BIOCHEMISTRY AND MOLECULAR BIOLOGY	43	12	1152	1160	USA	WOS:000329274200009	2	D	0	0	3	0	3.45	9	siegfried, b
86	Jin, Lin; Wei, Yiyun; Zhang, Lei; Yang, Yihua; Tabashnik, Bruce E.; Wu, Yidong	2013	Dominant resistance to Bt cotton and minor cross-resistance to Bt toxin Cry2Ab in cotton bollworm from China	EVOLUTIONARY APPLICATIONS	6	8	1222	1235	Chine	WOS:000327900700010	3	D	0	0	3	0	3.896	16	tabashnik, b
87	Van den Berg, Johnnie; Hilbeck, Angelika; Bohn, Thomas	2013	Pest resistance to Cry1Ab Bt maize: Field resistance, contributing factors and lessons from South Africa	CROP PROTECTION	54		154	160	Afrique du Sud	WOS:000327578800021	3	D	0	na	3	na	1.493	8	van den berg, j
88	Lu, Zhao-Zhi; Zalucki, Myron P.; Perkins, Lynda E.; Wang, Deng-Yuan; Wu, Li-Li	2013	Towards a resistance management strategy for Helicoverpa armigera in Bt-cotton in northwestern China: an assessment of potential refuge crops	JOURNAL OF PEST SCIENCE	86	4	695	703	Chine	WOS:000327090400007	2	D	0	0	3	0	2.644	6	zalucki, m
89	Velez, A. M.; Spencer, T. A.; Alves, A. P.; Moellenbeck, D.; Meagher, R. L.; Chirakkal, H.; Siegfried, B. D.	2013	Inheritance of Cry1F resistance, cross-resistance and frequency of resistant alleles in Spodoptera frugiperda (Lepidoptera: Noctuidae)	BULLETIN OF ENTOMOLOGICAL RESEARCH	103	6	700	713	USA	WOS:000326881400009	3	D	1	na	3	1	1.91	5	siegfried, b
90	Yu, Huilin; Li, Yunhe; Li, Xiangju; Romeis, Joerg; Wu, Kongming	2013	Expression of Cry1Ac in transgenic Bt soybean lines and their efficiency in controlling lepidopteran pests	PEST MANAGEMENT SCIENCE	69	12	1326	1333	Chine	WOS:000326399100005	1	E	0	0	3	0	2.694	6	wu, k
91	Tabashnik, Bruce E.; Fabrick, Jeffrey A.; Unnithan, Gopalan C.; Yelich, Alex J.; Masson, Luke; Zhang, Jie; Bravo, Alejandra; Soberon, Mario	2013	Efficacy of Genetically Modified Bt Toxins Alone and in Combinations Against Pink Bollworm Resistant to Cry1Ac and Cry2Ab	PLOS ONE	8	11			USA	WOS:000327162900082	1	E	0	0	1	0	3.234	4	tabashnik, b
92	Farias, Juliano R.; Costa, Ervandil C.; Guedes, Jerson V. C.; Arbage, Alessandro P.; Neto, Armando B.; Bigolin, Mauricio; Pinto, Felipe F.	2013	Managing the sugarcane borer, Diatraea saccharalis, and corn earworm, Helicoverpa zea, using Bt corn and insecticide treatments	JOURNAL OF INSECT SCIENCE	13				Bresil	WOS:000325991800003	1	E	0	0	3	0	1.025	0	farias, j
93	Crava, Cristina M.; Bel, Yolanda; Jakubowska, Agata K.; Ferre, Juan; Escriche, Baltasar	2013	Midgut aminopeptidase N isoforms from Ostrinia nubilalis: Activity characterization and differential binding to Cry1Ab and Cry1Fa proteins from Bacillus thuringiensis	INSECT BIOCHEMISTRY AND MOLECULAR BIOLOGY	43	10	924	935	Espagne	WOS:000325740800004	2	D	0	0	3	0	3.45	6	ferre, j
94	Shelton, A. M.; Olmstead, D. L.; Burkness, E. C.; Hutchison, W. D.; Dively, G.; Welty, C.; Sparks, A. N.	2013	Multi-State Trials of Bt Sweet Corn Varieties for Control of the Corn Earworm (Lepidoptera: Noctuidae)	JOURNAL OF ECONOMIC ENTOMOLOGY	106	5	2151	2159	USA	WOS:000325758600029	1	E	0	1	3	1	1.506	4	hutchison, w
95	Petzold-Maxwell, Jennifer L.; Alves, Analiza P.; Estes, Ronald E.; Gray, Michael E.; Meinke, Lance J.; Shields, Elson J.; Thompson, Stephen D.; Tinsley, Nicholas A.; Gassmann, Aaron J.	2013	Applying an Integrated Refuge to Manage Western Corn Rootworm (Coleoptera: Chrysomelidae): Effects on Survival, Fitness, and Selection Pressure	JOURNAL OF ECONOMIC ENTOMOLOGY	106	5	2195	2207	USA	WOS:000325758600035	1	D	1	1	3	1	1.506	5	gassmann, a
96	Wangila, David S.; Leonard, B. Rogers; Ghimire, Mukti N.; Bai, Yaoyu; Zhang, Liping; Yang, Yunlong; Emfinger, Karla D.; Head, Graham P.; Yang, Fei; Niu, Ying; Huang, Fangneng	2013	Occurrence and larval movement of Diatraea saccharalis (Lepidoptera: Crambidae) in seed mixes of non-Bt and Bt pyramid corn	PEST MANAGEMENT SCIENCE	69	10	1163	1172	USA	WOS:000324023800009	1	D	1	1	3	1	2.694	4	leonard, b
97	Niu, Ying; Meagher, Robert L., Jr.; Yang, Fei; Huang, Fangneng	2013	SUSCEPTIBILITY OF FIELD POPULATIONS OF THE FALL ARMYWORM (LEPIDOPTERA: NOCTUIDAE) FROM FLORIDA AND PUERTO RICO TO PURIFIED CRY1F PROTEIN AND CORN LEAF TISSUE CONTAINING SINGLE AND PYRAMIDED BT GENES	FLORIDA ENTOMOLOGIST	96	3	701	713	USA	WOS:000325587100002	1	D	0	0	3	0	0.997	8	huang, f
98	Yang, Fei; Qureshi, Jawwad A.; Leonard, B. Rogers; Head, Graham P.; Niu, Ying; Huang, Fangneng	2013	SUSCEPTIBILITY OF LOUISIANA AND FLORIDA POPULATIONS OF SPODOPTERA FRUGIPERDA (LEPIDOPTERA: NOCTUIDAE) TO PYRAMIDED BT CORN CONTAINING GENUITY (R) VT DOUBLE PRO (TM) AND SMARTSTAX (TM) TRAITS	FLORIDA ENTOMOLOGIST	96	3	714	723	USA	WOS:000325587100003	1	E	1	1	3	1	0.997	3	leonard, b
99	Obopile, Motshwari; Hammond, Ronald B.	2013	The influence of planting date, transgenic Bt maize and hybrid relative maturity on European corn borer Ostrinia nubilalis (Lepidoptera: Crambidae) ovipositional patterns	ENTOMOLOGICAL RESEARCH	43	5	299	305	USA	WOS:000325094900006	2	E	0	0	3	0	0.398	0	hammond, r
100	Albernaz, K. C.; Merlin, B. L.; Martinelli, S.; Head, G. P.; Omoto, C.	2013	Baseline Susceptibility to Cry1Ac Insecticidal Protein in Heliothis virescens (Lepidoptera: Noctuidae) Populations in Brazil	JOURNAL OF ECONOMIC ENTOMOLOGY	106	4	1819	1824	Bresil	WOS:000323043000038	2	E	1	0	3	1	1.506	3	head, g
101	Yang, Fei; Huang, Fangneng; Qureshi, Jawwad A.; Leonard, B. Rogers; Niu, Ying; Zhang, Liping; Wangila, David S.	2013	Susceptibility of Louisiana and Florida populations of Spodoptera frugiperda (Lepidoptera: Noctuidae) to transgenic Agrisure (R) Viptera (TM) 3111 corn	CROP PROTECTION	50		37	39	USA	WOS:000320824600007	1	E	0	0	3	0	1.493	8	leonard, b
102	Huang, Yunxin; Wan, Peng; Zhang, Huannan; Huang, Minsong; Li, Zhaohua; Gould, Fred	2013	Diminishing Returns from Increased Percent Bt Cotton: The Case of Pink Bollworm	PLOS ONE	8	7			Chine	WOS:000322064300052	3	E	0	0	2	0	3.234	0	gould, f
103	Sara Hernandez-Rodriguez, Carmen; Hernandez-Martinez, Patricia; Van Rie, Jeroen; Escriche, Baltasar; Ferre, Juan	2013	Shared Midgut Binding Sites for Cry1A. 105, Cry1Aa, Cry1Ab, Cry1Ac and Cry1Fa Proteins from Bacillus thuringiensis in Two Important Corn Pests, Ostrinia nubilalis and Spodoptera frugiperda	PLOS ONE	8	7			Espagne	WOS:000321425300046	2	D	1	1	1	1	3.234	12	ferre, j
104	Campagne, Pascal; Kruger, Marlene; Pasquet, Remy; Le Ru, Bruno; Van den Berg, Johnnie	2013	Dominant Inheritance of Field-Evolved Resistance to Bt Corn in Busseola fusca	PLOS ONE	8	7			Afrique du Sud	WOS:000321341000194	3	D	0	0	2	0	3.234	7	van den berg, j
105	Afidchao, Miladis M.; Musters, C. J. M.; de Snoo, Geert R.	2013	Asian corn borer (ACB) and non-ACB pests in GM corn (Zea mays L.) inthe Philippines	PEST MANAGEMENT SCIENCE	69	7	792	801	Pays-bas	WOS:000320337200004	2	E	0	0	3	0	2.694	8	afidchao, m
106	Carroll, Matthew W.; Head, Graham; Caprio, Michael; Stork, LeAnna	2013	Theoretical and empirical assessment of a seed mix refuge in corn for southwestern corn borer	CROP PROTECTION	49		58	65	USA	WOS:000320424900008	1	D	1	na	3	1	1.493	5	head, g
107	Bohnenblust, Eric; Breining, Jim; Fleischer, Shelby; Roth, Gregory; Tooker, John	2013	Corn Earworm (Lepidoptera: Noctuidae) in Northeastern Field Corn: Infestation Levels and the Value of Transgenic Hybrids	JOURNAL OF ECONOMIC ENTOMOLOGY	106	3	1250	1259	USA	WOS:000320111300023	3	E	0	na	3	na	1.506	2	fleischer, s
108	Showler, Allan T.; Cook, Steven C.; Abrigo, Veronica	2013	Transgenic Bt corn varietal resistance against the Mexican rice borer, Eoreuma loftini (Dyar) (Lepidoptera: Crambidae) and implications to sugarcane	CROP PROTECTION	48		57	62	USA	WOS:000319097200010	1	E	0	na	3	na	1.493	2	abrigo, v
109	Rudeen, Melissa L.; Gassmann, Aaron J.	2013	Effects of Cry34/35Ab1 corn on the survival anddevelopment of western corn rootworm, Diabrotica virgifera virgifera	PEST MANAGEMENT SCIENCE	69	6	709	716	USA	WOS:000318800000007	1	D	0	1	3	1	2.694	1	gassmann, a
110	Hagenbucher, Steffen; Waeckers, Felix L.; Wettstein, Felix E.; Olson, Dawn M.; Ruberson, John R.; Romeis, Joeg	2013	Pest trade-offs in technology: reduced damage by caterpillars in Bt cotton benefits aphids	PROCEEDINGS OF THE ROYAL SOCIETY B-BIOLOGICAL SCIENCES	280	1758			Suisse	WOS:000316413700010	3	E	0	0	3	0	5.051	6	romeis, j
111	Zhang, Ying; Ma, Yan; Wan, Pin-Jun; Mu, Li-Li; Li, Guo-Qing	2013	Bacillus thuringiensis Insecticidal Crystal Proteins Affect Lifespan and Reproductive Performance of Helicoverpa armigera and Spodoptera exigua Adults	JOURNAL OF ECONOMIC ENTOMOLOGY	106	2	614	621	Chine	WOS:000317576600013	2	E	0	0	3	0	1.506	2	li, g
112	Prasifka, P. L.; Rule, D. M.; Storer, N. P.; Nolting, S. P.; Hendrix, W. H., III	2013	Evaluation of Corn Hybrids Expressing Cry34Ab1/Cry35Ab1 and Cry3Bb1 Against the Western Corn Rootworm (Coleoptera: Chrysomelidae)	JOURNAL OF ECONOMIC ENTOMOLOGY	106	2	823	829	USA	WOS:000317576600037	1	E	1	1	1	1	1.506	4	storer, n
113	Devos, Yann; Meihls, Lisa N.; Kiss, Jozsef; Hibbard, Bruce E.	2013	Resistance evolution to the first generation of genetically modified Diabrotica-active Bt-maize events by western corn rootworm: management and monitoring considerations	TRANSGENIC RESEARCH	22	2	269	299	Italie	WOS:000316065900003	3	D	0	na	3	na	2.322	12	hibbard, b
114	Baker, G. H.; Tann, C. R.	2013	Mating of Helicoverpa armigera (Lepidoptera: Noctuidae) moths and their host plant origins as larvae within Australian cotton farming systems	BULLETIN OF ENTOMOLOGICAL RESEARCH	103	2	171	181	Australie	WOS:000315408400005	1	D	0	0	3	0	1.91	4	baker, g
115	Ma, Yan; Zhang, Ying; Chen, Rui-Rui; Ren, Xiang-Liang; Wan, Pin-Jun; Mu, Li-Li; Li, Guo-Qing	2013	Combined effects of three crystalline toxins from Bacillus thuringiensis with seven proteinase inhibitors on beet armyworm, Spodoptera exigua Hubner (Lepidoptera: Noctuidae)	PESTICIDE BIOCHEMISTRY AND PHYSIOLOGY	105	3	169	176	Chine	WOS:000317546500003	1	E	0	0	3	0	2.014	2	li, g
116	Haegele, Jason W.; Below, Frederick E.	2013	Transgenic Corn Rootworm Protection Increases Grain Yield and Nitrogen Use of Maize	CROP SCIENCE	53	2	585	594	USA	WOS:000315624600025	1	E	0	1	3	1	1.575	8	below, f
117	Zhang, Liping; Huang, Fangneng; Leonard, B. Rogers; Chen, Mao; Clark, Thomas; Zhu, Yu Cheng; Wangila, David S.; Yang, Fei; Niu, Ying	2013	Susceptibility of Cry1Ab maize-resistant and -susceptible strains of sugarcane borer (Lepidoptera: Crambidae) to four individual Cry proteins	JOURNAL OF INVERTEBRATE PATHOLOGY	112	3	267	272	USA	WOS:000315478300010	1	D	1	1	3	1	2.11	9	leonard, b
118	Edwards, Kristine T.; Caprio, Michael A.; Allen, K. Clint; Musser, Fred R.	2013	Risk Assessment for Helicoverpa zea (Lepidoptera: Noctuidae) Resistance on Dual-Gene Versus Single-Gene Corn	JOURNAL OF ECONOMIC ENTOMOLOGY	106	1	382	392	USA	WOS:000314882200048	2	D	0	0	3	0	1.506	3	musser, f
119	Knight, Kristen; Head, Graham; Rogers, John	2013	Season-long expression of Cry1Ac and Cry2Ab proteins in Bollgard II cotton in Australia	CROP PROTECTION	44		50	58	Australie	WOS:000313611300008	2	E	1	na	3	1	1.493	0	head, g
120	Obopile, M.; Hammond, R. B.; Thomison, P. R.	2013	Interaction among planting dates, transgenic maize, seed treatment, corn rootworm damage and grain yield	JOURNAL OF APPLIED ENTOMOLOGY	137	40574	45	55	USA	WOS:000313517400005	2	E	0	na	3	na	1.65	1	hammond, r
121	Li, Huarong; Olson, Monica; Lin, Gaofeng; Hey, Timothy; Tan, Sek Yee; Narva, Kenneth E.	2013	Bacillus thuringiensis Cry34Ab1/Cry35Ab1 Interactions with Western Corn Rootworm Midgut Membrane Binding Sites	PLOS ONE	8	1			USA	WOS:000313670100016	1	D	1	1	1	1	3.234	8	li, h
122	Narva, Kenneth E.; Siegfried, Blair D.; Storer, Nicholas P.	2013	Transgenic Approaches to Western Corn Rootworm Control	YELLOW BIOTECHNOLOGY II: INSECT BIOTECHNOLOGY IN PLANT PROTECTION AND INDUSTRY	136		135	162	USA	WOS:000332674900008	2	E	1	na	3	1	1.657	7	siegfried, b
123	Lu Qiong; Cao Guang-chun; Zhang Li-li; Liang Ge-mei; Gao Xi-wu; Zhang Yong-jun; Guo Yu-yuan	2013	The Binding Characterization of Cry Insecticidal Proteins to the Brush Border Membrane Vesicles of Helicoverpa armigera, Spodoptera exigua, Spodoptera litura and Agrotis ipsilon	JOURNAL OF INTEGRATIVE AGRICULTURE	12	9	1598	1605	Chine	WOS:000324348900011	1	D	0	0	3	0	0.833	0	guo, y
124	Cunha, Franklin M.; Wanderley-Teixeira, Valeria; Torres, Jorge B.; Teixeira, Alvaro A. C.; Alves, Thiago J. S.; Brayner, Fabio A.	2013	Impact of Bt cotton on the immune system and histology of the midgut of the fall armyworm Spodoptera frugiperda (JE Smith) (Lepidoptera: Noctuidae)	ANIMAL BIOLOGY	63	2	185	197	Bresil	WOS:000315750900006	2	E	0	0	3	0	0.597	1	teixeira, a
125	Dhillon, M. K.; Sharma, H. C.	2013	Comparative studies on the effects of Bt-transgenic and non-transgenic cotton on arthropod diversity, seedcotton yield and bollworms control	JOURNAL OF ENVIRONMENTAL BIOLOGY	34	1	67	73	Inde	WOS:000313309400010	1	E	0	0	3	0	0.563	9	sharma, h
126	Zhang, Haonan; Wu, Shuwen; Yang, Yihua; Tabashnik, Bruce E.; Wu, Yidong	2012	Non-Recessive Bt Toxin Resistance Conferred by an Intracellular Cadherin Mutation in Field-Selected Populations of Cotton Bollworm	PLOS ONE	7	12			Chine	WOS:000313051500147	3	D	0	0	2	0	3.234	14	tabashnik, b
127	Meihls, Lisa N.; Higdon, Matthew L.; Ellersieck, Mark R.; Tabashnik, Bruce E.; Hibbard, Bruce E.	2012	Greenhouse-Selected Resistance to Cry3Bb1-Producing Corn in Three Western Corn Rootworm Populations	PLOS ONE	7	12			USA	WOS:000312794500020	3	D	0	0	1	0	3.234	10	tabashnik, b
128	Wangila, David S.; Leonard, B. Rogers; Bai, Yaoyu; Head, Graham P.; Huang, Fangneng	2012	Larval survival and plant injury of Cry1Ab-susceptible, -resistant, and -heterozygous genotypes of the sugarcane borer on transgenic corn containing single or pyramided Bt genes	CROP PROTECTION	42		108	115	USA	WOS:000313531300018	1	D	1	0	3	1	1.493	8	leonard, b
129	Domingues, Felipe A.; Silva-Brandao, Karina L.; Abreu, Aluana G.; Perera, Omaththage P.; Blanco, Carlos A.; Consoli, Fernando L.; Omoto, Celso	2012	Genetic Structure and Gene Flow Among Brazilian Populations of Heliothis virescens (Lepidoptera: Noctuidae)	JOURNAL OF ECONOMIC ENTOMOLOGY	105	6	2136	2146	Bresil	WOS:000312445600033	2	D	0	0	3	0	1.506	5	omoto, c
130	Clark, T. L.; Frank, D. L.; French, B. W.; Meinke, L. J.; Moellenbeck, D.; Vaughn, T. T.; Hibbard, B. E.	2012	Mortality impact of MON863 transgenic maize roots on western corn rootworm larvae in the field	JOURNAL OF APPLIED ENTOMOLOGY	136	10	721	729	USA	WOS:000312215800001	1	E	1	1	3	1	1.65	12	hibbard, b
131	Oswald, K. J.; French, B. W.; Nielson, C.; Bagley, M.	2012	Assessment of fitness costs in Cry3Bb1-resistant and susceptible western corn rootworm (Coleoptera: Chrysomelidae) laboratory colonies	JOURNAL OF APPLIED ENTOMOLOGY	136	10	730	740	USA	WOS:000312215800002	3	D	0	0	3	0	1.65	8	french, b
132	Burkness, Eric C.; Hutchison, W. D.	2012	Bt Pollen Dispersal and Bt Kernel Mosaics: Integrity of Non-Bt Refugia for Lepidopteran Resistance Management in Maize	JOURNAL OF ECONOMIC ENTOMOLOGY	105	5	1773	1780	USA	WOS:000312443000037	2	D	0	0	3	0	1.506	0	hutchison, w
133	Siebert, M. W.; Nolting, S. P.; Hendrix, W.; Dhavala, S.; Craig, C.; Leonard, B. R.; Stewart, S. D.; All, J.; Musser, F. R.; Buntin, G. D.; Samuel, L.	2012	Evaluation of Corn Hybrids Expressing Cry1F, Cry1A.105, Cry2Ab2, Cry34Ab1/Cry35Ab1, and Cry3Bb1 Against Southern United States Insect Pests	JOURNAL OF ECONOMIC ENTOMOLOGY	105	5	1825	1834	USA	WOS:000312443000044	1	E	1	1	1	1	1.506	15	leonard, b
134	Huang, Fangneng; Ghimire, Mukti N.; Leonard, B. Rogers; Zhu, Yu-Cheng; Head, Graham P.	2012	Susceptibility of field populations of sugarcane borer from non-Bt and Bt maize plants to five individual Cry toxins	INSECT SCIENCE	19	5	570	578	USA	WOS:000308505000004	2	D	1	1	3	1	2.144	2	leonard, b
135	Razze, J. M.; Mason, C. E.	2012	Dispersal Behavior of Neonate European Corn Borer (Lepidoptera: Crambidae) on Bt Corn	JOURNAL OF ECONOMIC ENTOMOLOGY	105	4	1214	1223	USA	WOS:000308074900016	2	D	0	1	3	1	1.506	11	mason, c
136	Zukoff, Sarah N.; Bailey, Wayne C.; Ellersieck, Mark R.; Hibbard, Bruce E.	2012	Western Corn Rootworm Larval Movement in SmartStax Seed Blend Scenarios	JOURNAL OF ECONOMIC ENTOMOLOGY	105	4	1248	1260	USA	WOS:000308074900020	1	D	0	1	3	1	1.506	6	hibbard, b
137	Petzold-Maxwell, Jennifer L.; Cibils-Stewart, Ximena; French, B. Wade; Gassmann, Aaron J.	2012	Adaptation by Western Corn Rootworm (Coleoptera: Chrysomelidae) to Bt Maize: Inheritance, Fitness Costs, and Feeding Preference	JOURNAL OF ECONOMIC ENTOMOLOGY	105	4	1407	1418	USA	WOS:000308074900039	3	D	0	0	3	0	1.506	12	gassmann, a
138	Zalucki, M. P.; Cunningham, J. P.; Downes, S.; Ward, P.; Lange, C.; Meissle, M.; Schellhorn, N. A.; Zalucki, J. M.	2012	No evidence for change in oviposition behaviour of Helicoverpa armigera (Hubner) (Lepidoptera: Noctuidae) after widespread adoption of transgenic insecticidal cotton	BULLETIN OF ENTOMOLOGICAL RESEARCH	102	4	468	476	Australie	WOS:000306772900011	1	D	0	0	3	0	1.91	6	downes, s
139	Wan, Peng; Huang, Yunxin; Tabashnik, Bruce E.; Huang, Minsong; Wu, Kongming	2012	The Halo Effect: Suppression of Pink Bollworm on Non-Bt Cotton by Bt Cotton in China	PLOS ONE	7	7			Chine	WOS:000306950200145	1	E	0	0	2	0	3.234	3	tabashnik, b
140	Bilal, Muhammad Faisal; Saleem, Muhammad Farrukh; Wahid, Muhammad Ashfaq; Shakeel, Amir; Maqbool, Mudassar	2012	ADOPTION OF BT COTTON: THREATS AND CHALLENGES	CHILEAN JOURNAL OF AGRICULTURAL RESEARCH	72	3	419	428	Pakistan	WOS:000310170700017	1	E	0	na	3	na	0.697	1	bilal, m
141	Bernardi, Oderlei; Malvestiti, Glaucia S.; Dourado, Patrick M.; Oliveira, Wladecir S.; Martinelli, Samuel; Berger, Geraldo U.; Head, Graham P.; Omoto, Celso	2012	Assessment of the high-dose concept and level of control provided by MON 87701 x MON 89788 soybean against Anticarsia gemmatalis and Pseudoplusia includens (Lepidoptera: Noctuidae) in Brazil	PEST MANAGEMENT SCIENCE	68	7	1083	1091	Bresil	WOS:000305070800017	1	D	1	1	3	1	2.694	15	head, g
142	Downes, Sharon; Mahon, Rod	2012	Evolution, ecology and management of resistance in Helicoverpa spp. to Bt cotton in Australia	JOURNAL OF INVERTEBRATE PATHOLOGY	110	3	281	286	Australie	WOS:000305362700002	2	D	0	0	3	0	2.11	19	mahon, r
143	Gassmann, Aaron J.	2012	Field-evolved resistance to Bt maize by western corn rootworm: Predictions from the laboratory and effects in the field	JOURNAL OF INVERTEBRATE PATHOLOGY	110	3	287	293	USA	WOS:000305362700003	3	D	0	1	3	1	2.11	26	gassmann, a
144	Tabashnik, Bruce E.; Wu, Kongming; Wu, Yidong	2012	Early detection of field-evolved resistance to Bt cotton in China: Cotton bollworm and pink bollworm	JOURNAL OF INVERTEBRATE PATHOLOGY	110	3	301	306	USA	WOS:000305362700005	3	D	0	0	3	0	2.11	16	tabashnik, b
145	Zhang, Haonan; Tian, Wen; Zhao, Jing; Jin, Lin; Yang, Jun; Liu, Chunhui; Yang, Yihua; Wu, Shuwen; Wu, Kongming; Cui, Jinjie; Tabashnik, Bruce E.; Wu, Yidong	2012	Diverse genetic basis of field-evolved resistance to Bt cotton in cotton bollworm from China	PROCEEDINGS OF THE NATIONAL ACADEMY OF SCIENCES OF THE UNITED STATES OF AMERICA	109	26	10275	10280	Chine	WOS:000306291400043	3	D	0	0	1	0	9.674	46	tabashnik, b
146	Mahon, Rod J.; Downes, Sharon J.; James, Bill	2012	Vip3A Resistance Alleles Exist at High Levels in Australian Targets before Release of Cotton Expressing This Toxin	PLOS ONE	7	6			Australie	WOS:000305730900035	3	D	0	1	1	1	3.234	16	mahon, r
147	Tabashnik, Bruce E.; Gould, Fred	2012	Delaying Corn Rootworm Resistance to Bt Corn	JOURNAL OF ECONOMIC ENTOMOLOGY	105	3	767	776	USA	WOS:000305473500003	3	D	0	0	3	0	1.506	22	tabashnik, b
148	Gulzar, Asim; Pickett, Brian; Sayyed, Ali H.; Wright, Denis J.	2012	Effect of Temperature on the Fitness of a Vip3A Resistant Population of Heliothis virescens (Lepidoptera: Noctuidae)	JOURNAL OF ECONOMIC ENTOMOLOGY	105	3	964	970	UK	WOS:000305473500029	1	D	0	0	3	0	1.506	3	wright, d
149	Gassmann, Aaron J.; Hannon, Eugene R.; Sisterson, Mark S.; Stock, S. Patricia; Carriere, Yves; Tabashnik, Bruce E.	2012	Effects of Entomopathogenic Nematodes on Evolution of Pink Bollworm Resistance to Bacillus thuringiensis Toxin Cry1Ac	JOURNAL OF ECONOMIC ENTOMOLOGY	105	3	994	1005	USA	WOS:000305473500033	1	D	0	0	3	0	1.506	1	tabashnik, b
150	Meissle, Michael; Knecht, Simon; Waldburger, Mario; Romeis, Joerg	2012	Sensitivity of the cereal leaf beetle Oulema melanopus (Coleoptera: Chrysomelidae) to Bt maize-expressed Cry3Bb1 and Cry1Ab	ARTHROPOD-PLANT INTERACTIONS	6	2	203	211	Suisse	WOS:000304300100006	2	E	0	0	3	0	1.462	2	romeis, j
151	Gryspeirt, Aiko; Gregoire, Jean-Claude	2012	Effects of Two Varieties of Bacillus thuringiensis Maize on the Biology of Plodia interpunctella	TOXINS	4	5	373	389	Belgique	WOS:000307982700006	2	E	0	0	2	0	2.938	3	gregoire, j
152	Zhu, Yu Cheng; West, Sandy; Liu, Fanny X.; He, Yueping	2012	Interaction of proteinase inhibitors with Cry1Ac toxicity and the presence of 15 chymotrypsin cDNAs in the midgut of the tobacco budworm, Heliothis virescens (F.) (Lepidoptera: Noctuidae)	PEST MANAGEMENT SCIENCE	68	5	692	701	USA	WOS:000302469500006	1	D	0	0	3	0	2.694	1	zhu, y
153	Guo, Zibiao; Zhu, Yu Cheng; Huang, Fangneng; Luttrell, Randall; Leonard, Rogers	2012	Microarray analysis of global gene regulation in the Cry1Ab-resistant and Cry1Ab-susceptible strains of Diatraea saccharalis	PEST MANAGEMENT SCIENCE	68	5	718	730	USA	WOS:000302469500009	2	D	0	na	3	na	2.694	4	leonard, b
154	Bahar, M. H.; Stanley, J. N.; Gregg, P. C.; Del Socorro, A. P.; Kristiansen, P.	2012	Comparing the predatory performance of green lacewing on cotton bollworm on conventional and Bt cotton	JOURNAL OF APPLIED ENTOMOLOGY	136	4	263	270	Australie	WOS:000302225200003	1	E	0	0	3	0	1.65	2	gregg, p
155	Fabrick, Jeffrey A.; Tabashnik, Bruce E.	2012	Similar Genetic Basis of Resistance to Bt Toxin Cry1Ac in Boll-Selected and Diet-Selected Strains of Pink Bollworm	PLOS ONE	7	4			USA	WOS:000305350600111	2	D	0	0	2	0	3.234	8	tabashnik, b
156	Kruger, M.; Van Rensburg, J. B. J.; Van den Berg, J.	2012	Reproductive biology of Bt-resistant and susceptible field-collected larvae of the maize stem borer, Busseola fusca (Lepidoptera: Noctuidae)	AFRICAN ENTOMOLOGY	20	1	35	43	Afrique du Sud	WOS:000306770400005	1	D	0	0	3	0	0.365	5	van den berg, j
157	Ahmed, Sohail; Iqbal, Muhmmad Kashif; Shahid, Muhammad; Khan, Rashad Rasool	2012	Comparison of Antibiosis of Spotted Bollworm, Earias vittella (Fab.), on Two Bt- and One Non Bt- Cotton Varieties	PAKISTAN JOURNAL OF ZOOLOGY	44	2	463	468	Pakistan	WOS:000302000600024	1	E	0	na	3	na	0.404	0	ahmed, s
158	Dhillon, M. K.; Pampapathy, G.; Wadaskar, R. M.; Sharma, H. C.	2012	Impact of Bt transgenic cottons and insecticides on target and non-target insect pests, natural enemies and seedcotton yield in India	INDIAN JOURNAL OF AGRICULTURAL SCIENCES	82	3	248	254	Inde	WOS:000301905300010	1	E	0	0	3	0	0.141	2	sharma, h
159	George, Derick M.; Rind, F. Claire; Bendall, Mark W.; Taylor, Mark A.; Gatehouse, Angharad M. R.	2012	Developmental studies of transgenic maize expressing Cry1Ab on the African stem borer, Busseola fusca; effects on midgut cellular structure	PEST MANAGEMENT SCIENCE	68	3	330	339	UK	WOS:000299821400003	1	E	0	0	3	0	2.694	2	gatehouse, a
160	Farinos, G. P.; de la Poza, M.; Ortego, F.; Castanera, P.	2012	Susceptibility to the Cry1F Toxin of Field Populations of Sesamia nonagrioides (Lepidoptera: Noctuidae) in Mediterranean Maize Cultivation Regions	JOURNAL OF ECONOMIC ENTOMOLOGY	105	1	214	221	Espagne	WOS:000300506600027	1	E	0	1	3	1	1.506	2	castanera, p
161	Kang, J.; Onstad, D. W.; Hellmich, R. L.; Moser, S. E.; Hutchison, W. D.; Prasifka, J. R.	2012	Modeling the Impact of Cross-pollination and Low Toxin Expression in Corn Kernels on Adaptation of European Corn Borer (Lepidoptera: Crambidae) to Transgenic Insecticidal Corn	ENVIRONMENTAL ENTOMOLOGY	41	1	200	211	USA	WOS:000299804400023	2	D	1	0	3	1	1.295	2	hellmich, r
162	Kruger, M.; Van Rensburg, J. B. J.; Van den Berg, J.	2012	Transgenic Bt maize: farmers' perceptions, refuge compliance and reports of stem borer resistance in South Africa	JOURNAL OF APPLIED ENTOMOLOGY	136	40574	38	50	Afrique du Sud	WOS:000298879200004	3	D	0	0	3	0	1.65	19	van den berg, j
163	Wan, Peng; Huang, Yunxin; Wu, Huaiheng; Huang, Minsong; Cong, Shengbo; Tabashnik, Bruce E.; Wu, Kongming	2012	Increased Frequency of Pink Bollworm Resistance to Bt Toxin Cry1Ac in China	PLOS ONE	7	1			Chine	WOS:000301070200064	3	D	0	0	1	0	3.234	25	tabashnik, b
164	Ma, J.; Lu, Z.; Gao, G.	2012	Population Patterns of Helicoverpa armigera (Hb.) on Bacillus thuringiensis Transgenic Cotton in Xinjiang, China	EGYPTIAN JOURNAL OF BIOLOGICAL PEST CONTROL	22	2	131	139	Chine	WOS:000314559600007	1	E	0	0	3	0	0.273	0	lu, z
165	Cagan, L'udovit; Rosca, Ioan	2012	Seasonal Dispersal of the Western Corn Rootworm (Diabrotica virgifera virgifera) Adults in Bt and non-Bt Maize Fields	PLANT PROTECTION SCIENCE	48		S36	S42	Slovaquie	WOS:000312980400006	2	D	0	0	3	0	0.597	0	cagan, l
166	Kocourek, Frantisek; Stara, Jitka	2012	Efficacy of Bt Maize against European Corn Borer in Central Europe	PLANT PROTECTION SCIENCE	48		S25	S35	Republique Tcheque	WOS:000312980400005	1	E	0	0	3	0	0.597	1	kocourek, f
167	Li Yi-ping; Wu Jun-xiang; Liu Chen-xi; Yuan Xiang-qun; Wu Kong-ming; Liang Ge-mei; Guo Yu-yuan	2012	Comparative Analysis of Cry1Ac Toxin Oligomerization and Pore Formation Between Bt-Susceptible and Bt-Resistant Helicoverpa armigera Larvae	JOURNAL OF INTEGRATIVE AGRICULTURE	11	11	1845	1851	Chine	WOS:000310933600010	2	D	0	0	3	0	0.833	0	wu, k
168	Brevault, Thierry; Nibouche, Samuel; Achaleke, Joseph; Carriere, Yves	2012	Assessing the role of non-cotton refuges in delaying Helicoverpa armigera resistance to Bt cotton in West Africa	EVOLUTIONARY APPLICATIONS	5	1	53	65	France	WOS:000300701200006	2	D	0	0	3	0	3.896	5	carriere, y
169	Petzold-Maxwell, J. L.; Jaronski, T.; Gassmann, A. J.	2012	Tritrophic interactions among Bt maize, an insect pest and entomopathogens: effects on development and survival of western corn rootworm	ANNALS OF APPLIED BIOLOGY	160	1	43	55	USA	WOS:000300845300006	1	E	0	1	3	1	2	8	gassmann, a
170	Hu, Yang; Andow, David A.	2011	Field observations of Ostrinia nubilalis eclosion and post-eclosion activity of females around their natal plants	INSECT SCIENCE	18	6	712	718	USA	WOS:000297508200013	1	D	0	0	3	0	2.144	0	andow, d
171	Frank, Daniel L.; Bukowsky, Rebecca; French, B. Wade; Hibbard, Bruce E.	2011	Effect of MIR604 Transgenic Maize at Different Stages of Development on Western Corn Rootworm (Coleoptera: Chrysomelidae) in a Central Missouri Field Environment	JOURNAL OF ECONOMIC ENTOMOLOGY	104	6	2054	2061	USA	WOS:000298281700037	1	E	0	1	3	1	1.506	7	hibbard, b
172	Gao, Yulin; An, Jingjie; Gould, Fred; Blanco, Carlos A.; Wu, Kongming	2011	Susceptibility of Helicoverpa armigera from different host plants in northern China to Bacillus thuringiensis toxin Cry1Ac	CROP PROTECTION	30	11	1421	1424	Chine	WOS:000295656400007	2	D	0	0	3	0	1.493	2	wu, k
173	Yang, Yunlong; Zhu, Yu Cheng; Ottea, James; Husseneder, Claudia; Leonard, B. Rogers; Abel, Craig; Luttrell, Randall; Huang, Fangneng	2011	Down Regulation of a Gene for Cadherin, but Not Alkaline Phosphatase, Associated with Cry1Ab Resistance in the Sugarcane Borer Diatraea saccharalis	PLOS ONE	6	10			USA	WOS:000295943000068	2	D	0	0	2	0	3.234	20	leonard, b
174	Burkness, E. C.; O'Rourke, P. K.; Hutchison, W. D.	2011	Cross-Pollination of Nontransgenic Corn Ears With Transgenic Bt Corn: Efficacy Against Lepidopteran Pests and Implications for Resistance Management	JOURNAL OF ECONOMIC ENTOMOLOGY	104	5	1476	1479	USA	WOS:000295923100004	3	D	0	0	3	0	1.506	11	hutchison, w
175	Hibbard, Bruce E.; Frank, Daniel L.; Kurtz, Ryan; Boudreau, Eric; Ellersieck, Mark R.; Odhiambo, J. Frederick	2011	Mortality Impact of Bt Transgenic Maize Roots Expressing eCry3.1Ab, mCry3A, and eCry3.1Ab Plus mCry3A on Western Corn Rootworm Larvae in the Field	JOURNAL OF ECONOMIC ENTOMOLOGY	104	5	1584	1591	USA	WOS:000295923100018	1	E	1	1	3	1	1.506	15	hibbard, b
176	Huang, Fangneng; Ghimire, Mukti N.; Leonard, Billy R.; Wang, Jing; Daves, Chris; Levy, Ronnie; Cook, Don; Head, Graham P.; Yang, Yunlong; Temple, Josh; Ferguson, Rob	2011	F-2 screening for resistance to pyramided Bacillus thuringiensis maize in Louisiana and Mississippi populations of Diatraea saccharalis (Lepidoptera: Crambidae)	PEST MANAGEMENT SCIENCE	67	10	1269	1276	USA	WOS:000295145900010	1	D	1	1	3	1	2.694	7	leonard, b
177	Kaur, Paramjit; Dilawari, Vinod Kumar	2011	Inheritance of resistance to Bacillus thuringiensis Cry1Ac toxin in Helicoverpa armigera (Hubner) (Lepidoptera: Noctuidae) from India	PEST MANAGEMENT SCIENCE	67	10	1294	1302	Inde	WOS:000295145900013	1	D	0	na	3	na	2.694	7	dilawari, v
178	Ali, M. I.; Luttrell, R. G.	2011	Susceptibility of Helicoverpa zea and Heliothis virescens (Lepidoptera: Noctuidae) to Vip3A insecticidal protein expressed in VipCot (TM) cotton	JOURNAL OF INVERTEBRATE PATHOLOGY	108	2	76	84	USA	WOS:000294834800002	1	E	0	1	3	1	2.11	2	luttrell, r
179	Vilarinho, Elis Cristine; Fernandes, Odair Aparecido; Hunt, Thomas E.; Caixeta, Daniel Ferreira	2011	MOVEMENT OF SPODOPTERA FRUGIPERDA ADULTS (LEPIDOPTERA: NOCTUIDAE) IN MAIZE IN BRAZIL	FLORIDA ENTOMOLOGIST	94	3	480	488	Bresil	WOS:000295566100012	2	D	0	0	3	0	0.997	1	hunt, t
180	Armstrong, J. Scott; Gore, Jeff; Adamczyk, John J., Jr.	2011	EFFICACY OF SINGLE AND DUAL GENE COTTON GOSSYPIUM HIRSUTUM (L.) EVENTS ON YELLOWSTRIPED ARMYWORM (LEPIDOPTERA: NOCTUIDAE) IN SOUTH TEXAS AND THE MISSISSIPPI DELTA	FLORIDA ENTOMOLOGIST	94	3	594	598	USA	WOS:000295566100025	1	E	0	na	3	na	0.997	0	adamczyk, j
181	Meissle, Michael; Romeis, Joerg; Bigler, Franz	2011	Bt maize and integrated pest management - a European perspective	PEST MANAGEMENT SCIENCE	67	9	1049	1058	Suisse	WOS:000294231500002	1	E	0	0	3	0	2.694	21	romeis, j
182	Meszaros, Anna; Beuzelin, Julien M.; Stout, Michael J.; Bommireddy, Padma L.; Riggio, M. Rita; Leonard, B. Rogers	2011	Jasmonic acid-induced resistance to the fall armyworm, Spodoptera frugiperda, in conventional and transgenic cottons expressing Bacillus thuringiensis insecticidal proteins	ENTOMOLOGIA EXPERIMENTALIS ET APPLICATA	140	3	226	237	USA	WOS:000293525000006	1	E	1	0	3	1	1.616	7	leonard, b
183	Tan, S. Y.; Cayabyab, B. F.; Alcantara, E. P.; Ibrahim, Y. B.; Huang, F.; Blankenship, E. E.; Siegfried, B. D.	2011	Comparative susceptibility of Ostrinia furnacalis, Ostrinia nubilalis and Diatraea saccharalis (Lepidoptera: Crambidae) to Bacillus thuringiensis Cry1 toxins	CROP PROTECTION	30	9	1184	1189	USA	WOS:000293113700012	1	E	0	1	3	1	1.493	18	huang, f
184	Cabrera, Ana R.; Van Kretschmar, Jaap; Bacheler, Jack S.; Burrack, Hannah; Sorenson, Clyde E.; Roe, R. Michael	2011	Resistance monitoring of Heliothis virescens to pyramided cotton varieties with a hydrateable, artificial cotton leaf bioassay	CROP PROTECTION	30	9	1196	1201	USA	WOS:000293113700014	2	D	0	0	3	0	1.493	1	bacheler, j
185	Zhang, Haonan; Yin, Wei; Zhao, Jing; Jin, Lin; Yang, Yihua; Wu, Shuwen; Tabashnik, Bruce E.; Wu, Yidong	2011	Early Warning of Cotton Bollworm Resistance Associated with Intensive Planting of Bt Cotton in China	PLOS ONE	6	8			Chine	WOS:000293774300008	3	D	0	0	1	0	3.234	51	tabashnik, b
186	Coates, Brad S.; Sumerford, Douglas V.; Lopez, Miriam D.; Wang, Haichuan; Fraser, Lisa M.; Kroemer, Jeremy A.; Spencer, Terrence; Kim, Kyung S.; Abel, Craig A.; Hellmich, Richard L.; Siegfried, Blair D.	2011	A single major QTL controls expression of larval Cry1F resistance trait in Ostrinia nubilalis (Lepidoptera: Crambidae) and is independent of midgut receptor genes	GENETICA	139	8	961	972	USA	WOS:000295478700001	3	D	0	0	3	0	1.4	9	siegfried, b
187	Pan, Zaiqi; Onstad, David W.; Nowatzki, Timothy M.; Stanley, Bruce H.; Meinke, Lance J.; Flexner, J. Lindsey	2011	Western Corn Rootworm (Coleoptera: Chrysomelidae) Dispersal and Adaptation to Single-Toxin Transgenic Corn Deployed With Block or Blended Refuge	ENVIRONMENTAL ENTOMOLOGY	40	4	964	978	USA	WOS:000294113300025	1	D	1	na	3	1	1.295	18	onstad, d
188	Dhurua, Sanyasi; Gujar, Govind T.	2011	Field-evolved resistance to Bt toxin Cry1Ac in the pink bollworm, Pectinophora gossypiella (Saunders) (Lepidoptera: Gelechiidae), from India	PEST MANAGEMENT SCIENCE	67	8	898	903	Inde	WOS:000293327300004	3	D	0	1	3	1	2.694	65	gujar, g
189	Gassmann, Aaron J.; Petzold-Maxwell, Jennifer L.; Keweshan, Ryan S.; Dunbar, Mike W.	2011	Field-Evolved Resistance to Bt Maize by Western Corn Rootworm	PLOS ONE	6	7			USA	WOS:000293286500015	3	D	0	0	1	0	3.234	132	gassmann, a
190	French, B. Wade; Hammack, Leslie	2011	Multiple Mating, Fecundity, and Longevity in Female Northern Corn Rootworm (Coleoptera: Chrysomelidae) in Relation to Body Size	ANNALS OF THE ENTOMOLOGICAL SOCIETY OF AMERICA	104	4	834	840	USA	WOS:000294065000027	2	D	0	na	3	na	1.19	7	french, b
191	Lu, Baoqian; Downes, Sharon; Wilson, Lewis; Gregg, Peter; Knight, Kristen; Kauter, Greg; McCorkell, Bruce	2011	Preferences of field bollworm larvae for cotton plant structures: impact of Bt and history of survival on Bt crops	ENTOMOLOGIA EXPERIMENTALIS ET APPLICATA	140	1	17	27	Australie	WOS:000292745300002	2	D	1	1	3	1	1.616	13	downes, s
192	Alyokhin, Andrei	2011	Scant evidence supports EPA's pyramided Bt corn refuge size of 5%	NATURE BIOTECHNOLOGY	29	7	577	578	USA	WOS:000292595200012	3	D	0	na	2	na	41.514	12	alyokhin, a
193	Meissle, Michael; Hellmich, Richard L.; Romeis, Joerg	2011	Impact of Cry3Bb1-expressing Bt maize on adults of the western corn rootworm, Diabrotica virgifera virgifera (Coleoptera: Chrysomelidae)	PEST MANAGEMENT SCIENCE	67	7	807	814	Suisse	WOS:000292411800009	2	E	0	0	3	0	2.694	7	hellmich, r
194	Farinos, Gema R.; Andreadis, Stefanos S.; de la Poza, Marta; Mironidis, George K.; Ortego, Felix; Savopoulou-Soultani, Mathilda; Castanera, Pedro	2011	Comparative assessment of the field-susceptibility of Sesamia nonagrioides to the Cry1Ab toxin in areas with different adoption rates of Bt maize and in Bt-free areas	CROP PROTECTION	30	7	902	906	Espagne	WOS:000291499700022	1	D	0	0	3	0	1.493	8	castanera, p
195	Naranjo, Steven E.	2011	Impacts of Bt Transgenic Cotton on Integrated Pest Management	JOURNAL OF AGRICULTURAL AND FOOD CHEMISTRY	59	11	5842	5851	USA	WOS:000291074700008	1	E	0	0	3	0	2.912	28	naranjo, s
196	Mugo, Stephen; Murenga, Mwimali G.; Karaya, Haron; Tende, Regina; Taracha, Catherine; Gichuki, Simon; Ininda, Jane; M'bijjewe, Kinyua; Chavangi, Andrew	2011	Control of Busseola fusca and Chilo partellus stem borers by Bacillus thuringiensis (Bt)-delta-endotoxins from Cry1Ab gene Event MON810 in greenhouse containment trials	AFRICAN JOURNAL OF BIOTECHNOLOGY	10	23	4719	4724	Kenya	WOS:000294612800006	1	E	1	1	3	1	0	0	chavangi, a
197	Razze, J. M.; Mason, C. E.; Pizzolato, T. D.	2011	Feeding Behavior of Neonate Ostrinia nubilalis (Lepidoptera: Crambidae) on Cry1Ab Bt Corn: Implications for Resistance Management	JOURNAL OF ECONOMIC ENTOMOLOGY	104	3	806	813	USA	WOS:000294118500013	2	D	0	1	3	1	1.506	5	mason, c
198	Perez-Hedo, Meritxell; Albajes, Ramon; Eizaguirre, Matilde	2011	Modification of Hormonal Balance in Larvae of the Corn Borer Sesamia nonagrioides (Lepidoptera: Noctuidae) Due to Sublethal Bacillus thuringiensis Protein Ingestion	JOURNAL OF ECONOMIC ENTOMOLOGY	104	3	853	861	Espagne	WOS:000294118500020	2	D	0	0	3	0	1.506	7	eizaguirre, m
199	Oswald, Kenneth J.; French, B. Wade; Nielson, Chad; Bagley, Mark	2011	Selection for Cry3Bb1 Resistance in a Genetically Diverse Population of Nondiapausing Western Corn Rootworm (Coleoptera: Chrysomelidae)	JOURNAL OF ECONOMIC ENTOMOLOGY	104	3	1038	1044	USA	WOS:000294118500043	3	D	0	na	3	na	1.506	24	french, b
200	Meihls, Lisa N.; Higdon, Matthew L.; Ellersieck, Mark; Hibbard, Bruce E.	2011	Selection for Resistance to mCry3A-Expressing Transgenic Corn in Western Corn Rootworm	JOURNAL OF ECONOMIC ENTOMOLOGY	104	3	1045	1054	USA	WOS:000294118500044	3	D	0	1	3	1	1.506	24	hibbard, b
201	Armstrong, J. Scott; Adamczyk, John J., Jr.; Greenberg, Shoil M.	2011	EFFICACY OF SINGLE AND DUAL GENE COTTON GOSSYPIUM HIRSUTUM EVENTS ON NEONATE AND THIRD INSTAR FALL ARMYWORM, SPODOPTERA FRUGIPERDA DEVELOPMENT BASED ON TISSUE AND MERIDIC DIET ASSAYS	FLORIDA ENTOMOLOGIST	94	2	262	271	USA	WOS:000292406900020	1	E	0	na	3	na	0.997	2	adamczyk, j
202	Ramalho, Francisco de Sousa; Azeredo, Tiago L.; Bezerra de Nascimento, Antonio Rogerio; Fernandes, Francisco Sales; Nascimento, Jose Luiz, Jr.; Malaquias, Jose Bruno; Domingues da Silva, Carlos Alberto; Zanuncio, Jose Cola	2011	Feeding of fall armyworm, Spodoptera frugiperda, on Bt transgenic cotton and its isoline	ENTOMOLOGIA EXPERIMENTALIS ET APPLICATA	139	3	207	214	Bresil	WOS:000290686800003	1	E	0	0	3	0	1.616	6	malaquias, j
203	Patil, S. B.; Patil, B. V.; Bvandal, N.; Hirekurubar, R. B.; Udikeri, S. S.	2011	Development and validation of integrated pest management strategies for Bt cotton under rainfed ecosystem	INDIAN JOURNAL OF AGRICULTURAL SCIENCES	81	5	450	454	Inde	WOS:000290503300012	1	E	0	0	3	0	0.141	3	patil, s
204	Heuberger, Shannon; Crowder, David W.; Brevault, Thierry; Tabashnik, Bruce E.; Carriere, Yves	2011	Modeling the Effects of Plant-to-Plant Gene Flow, Larval Behavior, and Refuge Size on Pest Resistance to Bt Cotton	ENVIRONMENTAL ENTOMOLOGY	40	2	484	495	USA	WOS:000294109900035	2	D	0	0	3	0	1.295	4	tabashnik, b
205	Reay-Jones, F. P. F.; Wiatrak, P.	2011	Evaluation of New Transgenic Corn Hybrids Producing Multiple Bacillus thuringiensis Toxins in South Carolina	JOURNAL OF ENTOMOLOGICAL SCIENCE	46	2	152	164	USA	WOS:000290012600008	1	E	0	1	3	1	0.512	4	reay-jones, f
206	Murphy, Alexzandra F.; Seiter, Nicholas J.; Krupke, Christian H.	2011	The impact of Bt maize as a natal host on adult head capsule width in field populations of western corn rootworm	ENTOMOLOGIA EXPERIMENTALIS ET APPLICATA	139	1	8	16	USA	WOS:000288210700002	1	D	0	0	3	0	1.616	5	krupke, c
207	Hardke, Jarrod T.; Leonard, B. Rogers; Huang, Fangneng; Jackson, R. E.	2011	Damage and survivorship of fall armyworm (Lepidoptera: Noctuidae) on transgenic field corn expressing Bacillus thuringiensis Cry proteins	CROP PROTECTION	30	2	168	172	USA	WOS:000286957800012	3	E	0	1	3	1	1.493	17	leonard, b
208	Gaspers, C.; Siegfried, B. D.; Spencer, T.; Alves, A. P.; Storer, N. P.; Schuphan, I.; Eber, S.	2011	Susceptibility of European and North American populations of the European corn borer to the Cry1F insecticidal protein	JOURNAL OF APPLIED ENTOMOLOGY	135	40574	7	16	USA	WOS:000286112700002	2	E	1	1	3	1	1.65	5	siegfried, b
209	Pereira, E. J. G.; Storer, N. P.; Siegfried, B. D.	2011	Fitness costs of Cry1F resistance in laboratory-selected European corn borer (Lepidoptera: Crambidae)	JOURNAL OF APPLIED ENTOMOLOGY	135	40574	17	24	USA	WOS:000286112700003	3	D	1	1	3	1	1.65	5	siegfried, b
210	Pemsl, Diemuth E.; Voelker, Marc; Wu, Lifeng; Waibel, Hermann	2011	Long-term impact of Bt cotton: findings from a case study in China using panel data	INTERNATIONAL JOURNAL OF AGRICULTURAL SUSTAINABILITY	9	4	508	521	Allemagne	WOS:000296572900004	3	E	0	na	3	na	1.659	4	pemsl, d
211	Ghimire, Mukti N.; Huang, Fangneng; Leonard, Rogers; Head, Graham P.; Yang, Yunlong	2011	Susceptibility of Cry1Ab-susceptible and -resistant sugarcane borer to transgenic corn plants containing single or pyramided Bacillus thuringiensis genes	CROP PROTECTION	30	1	74	81	USA	WOS:000285119800012	1	D	1	1	3	1	1.493	15	leonard, b
212	Ouyang, Fang; Liu, Zhudong; Yin, Jin; Su, Jianwei; Wang, Chenzhu; Ge, Feng	2011	Effects of transgenic Bt cotton on overwintering characteristics and survival of Helicoverpa armigera	JOURNAL OF INSECT PHYSIOLOGY	57	1	153	160	Chine	WOS:000286849800018	1	E	0	0	3	0	2.47	5	ge, f
213	Ranjith, M. T.; Prabhuraj, A.; Srinivasa, Y. B.	2010	Survival and reproduction of natural populations of Helicoverpa armigera on Bt-cotton hybrids in Raichur, India	CURRENT SCIENCE	99	11	1602	1606	Inde	WOS:000285686800031	3	D	0	na	3	na	0.926	7	prabhuraj, a
214	Greenberg, S. M.; Adamczyk, J. J.	2010	Effectiveness of Transgenic Bt Cottons against Noctuids in the Lower Rio Grande Valley of Texas	SOUTHWESTERN ENTOMOLOGIST	35	4	539	549	USA	WOS:000286031500006	1	E	0	na	3	na	0.462	2	adamczyk, j
215	Gujar, G. T.; Kalia, V.; Bunker, G. K.; Dhurua, S.	2010	Impact of different levels of non-Bt cotton refuges on pest populations, bollworm damage, and Bt cotton production	JOURNAL OF ASIA-PACIFIC ENTOMOLOGY	13	4	249	253	Inde	WOS:000282999300001	1	E	0	na	3	na	0.946	0	gujar, g
216	Downes, S.; Parker, T. L.; Mahon, R. J.	2010	Characteristics of Resistance to Bacillus thuringiensis Toxin Cry2Ab in a Strain of Helicoverpa punctigera (Lepidoptera: Noctuidae) Isolated From a Field Population	JOURNAL OF ECONOMIC ENTOMOLOGY	103	6	2147	2154	Australie	WOS:000286845900027	1	D	0	0	3	0	1.506	11	mahon, r
217	An, Jingjie; Gao, Yulin; Wu, Kongming; Gould, Fred; Gao, Jianhua; Shen, Zhicheng; Lei, Chaoliang	2010	Vip3Aa Tolerance Response of Helicoverpa armigera Populations From a Cry1Ac Cotton Planting Region	JOURNAL OF ECONOMIC ENTOMOLOGY	103	6	2169	2173	Chine	WOS:000286845900030	1	D	0	0	3	0	1.506	9	wu, k
218	Hibbard, Bruce E.; Clark, Thomas L.; Ellersieck, Mark R.; Meihls, Lisa N.; El Khishen, Ahmed A.; Kaster, Von; Steiner, Henry-York; Kurtz, Ryan	2010	Mortality of Western Corn Rootworm Larvae on MIR604 Transgenic Maize Roots: Field Survivorship Has No Significant Impact on Survivorship of F1 Progeny on MIR604	JOURNAL OF ECONOMIC ENTOMOLOGY	103	6	2187	2196	USA	WOS:000286845900032	1	D	1	1	3	1	1.506	21	hibbard, b
219	Guo, Jian-Ying; Wu, Gang; Wan, Fang-Hao	2010	Activities of digestive and detoxification enzymes in multiple generations of beet armyworm, Spodoptera exigua (Hubner), in response to transgenic Bt cotton	JOURNAL OF PEST SCIENCE	83	4	453	460	Chine	WOS:000284190400012	2	D	0	0	3	0	2.644	9	guo, j
220	Tabashnik, Bruce E.; Sisterson, Mark S.; Ellsworth, Peter C.; Dennehy, Timothy J.; Antilla, Larry; Liesner, Leighton; Whitlow, Mike; Staten, Robert T.; Fabrick, Jeffrey A.; Unnithan, Gopalan C.; Yelich, Alex J.; Ellers-Kirk, Christa; Harpold, Virginia S.; Li, Xianchun; Carriere, Yves	2010	Suppressing resistance to Bt cotton with sterile insect releases	NATURE BIOTECHNOLOGY	28	12	1304	U119	USA	WOS:000285088400026	1	D	1	1	1	1	41.514	62	tabashnik, b
221	Lopez, Miriam D.; Sumerford, Douglas V.; Lewis, Leslie C.	2010	Effects of infection with Nosema pyrausta on survival and development of offspring of laboratory selected Bt-resistant and Bt-susceptible European corn borers	JOURNAL OF INVERTEBRATE PATHOLOGY	105	3	248	253	USA	WOS:000283836000006	1	D	0	na	3	na	2.11	3	sumerford, d
222	Hutchison, W. D.; Burkness, E. C.; Mitchell, P. D.; Moon, R. D.; Leslie, T. W.; Fleischer, S. J.; Abrahamson, M.; Hamilton, K. L.; Steffey, K. L.; Gray, M. E.; Hellmich, R. L.; Kaster, L. V.; Hunt, T. E.; Wright, R. J.; Pecinovsky, K.; Rabaey, T. L.; Flood, B. R.; Raun, E. S.	2010	Areawide Suppression of European Corn Borer with Bt Maize Reaps Savings to Non-Bt Maize Growers	SCIENCE	330	6001	222	225	USA	WOS:000282644600042	1	E	1	0	1	1	33.611	145	hellmich, r
223	Li, Guoping; Feng, Hongqiang; Gao, Yulin; Wyckhuys, Kris A. C.; Wu, Kongming	2010	Frequency of Bt Resistance Alleles in Helicoverpa armigera in the Xinjiang Cotton-Planting Region of China	ENVIRONMENTAL ENTOMOLOGY	39	5	1698	1704	Chine	WOS:000282852600037	3	D	0	0	3	0	1.295	11	wu, k
224	Engels, H.; Bourguet, D.; Cagan, L.; Manachini, B.; Schuphan, I.; Stodola, T. J.; Micoud, A.; Brazier, C.; Mottet, C.; Andow, D. A.	2010	Evaluating Resistance to Bt Toxin Cry1Ab by F-2 Screen in European Populations of Ostrinia nubilalis (Lepidoptera: Crambidae)	JOURNAL OF ECONOMIC ENTOMOLOGY	103	5	1803	1809	France	WOS:000282793000037	1	D	0	0	3	0	1.506	4	bourguet, d
225	Hannon, Eugene R.; Sisterson, Mark S.; Stock, S. Patricia; Carriere, Yves; Tabashnik, Bruce E.; Gassmann, Aaron J.	2010	Effects of Four Nematode Species on Fitness Costs of Pink Bollworm Resistance to Bacillus thuringiensis Toxin Cry1Ac	JOURNAL OF ECONOMIC ENTOMOLOGY	103	5	1821	1831	USA	WOS:000282793000040	1	D	0	0	3	0	1.506	4	tabashnik, b
226	Qiao FangBin; Huang JiKun; Rozelle, Scott; Wilen, James	2010	Natural refuge crops, buildup of resistance, and zero-refuge strategy for Bt cotton in China	SCIENCE CHINA-LIFE SCIENCES	53	10	1227	1238	Chine	WOS:000283120000010	1	D	0	0	3	0	1.688	5	huang, j
227	Downes, Sharon; Parker, Tracey; Mahon, Rod	2010	Incipient Resistance of Helicoverpa punctigera to the Cry2Ab Bt Toxin in Bollgard II (R) Cotton	PLOS ONE	5	9			Australie	WOS:000281631300007	3	D	0	0	2	0	3.234	39	mahon, r
228	Downes, Sharon; Mahon, Rodney J.; Rossiter, Louise; Kauter, Greg; Leven, Tracey; Fitt, Gary; Baker, Geoff	2010	Adaptive management of pest resistance by Helicoverpa species (Noctuidae) in Australia to the Cry2Ab Bt toxin in Bollgard II (R) cotton	EVOLUTIONARY APPLICATIONS	3	40698	574	584	Australie	WOS:000281311700015	3	D	0	0	3	0	3.896	30	mahon, r
229	Cao, Guangchun; Lu, Qiong; Zhang, Lili; Guo, Fang; Liang, Gemei; Wu, Kongming; Wyckhuys, Kris A. G.; Guo, Yuyuan	2010	Toxicity of chlorantraniliprole to Cry1Ac-susceptible and resistant strains of Helicoverpa armigera	PESTICIDE BIOCHEMISTRY AND PHYSIOLOGY	98	1	99	103	Chine	WOS:000280481100015	1	D	0	0	3	0	2.014	15	wu, k
230	Gao, Y. L.; An, J. J.; Liu, C. X.; Wu, K. M.	2010	Monitoring of Bt Resistance from Field-collected Helicoverpa armigera Populations in Northern China	SOUTHWESTERN ENTOMOLOGIST	35	3	399	402	Chine	WOS:000284301400022	1	D	0	0	3	0	0.462	5	wu, k
231	Hutchison, W. D.; Storer, N. P.	2010	Expanded Use of Pyramided Transgenic Maize Hybrids Expressing Novel Bacillus thuringiensis Toxins in the Southern U S Potential for Areawide Suppression of Helicoverpa zea (Lepidoptera Noctuidae) in the Mississippi Delta	SOUTHWESTERN ENTOMOLOGIST	35	3	403	408	USA	WOS:000284301400023	1	E	1	na	3	1	0.462	3	storer, n
232	Tabashnik, Bruce E.; Carriere, Yves	2010	Field-Evolved Resistance to Bt Cotton Bollworm in the U S and Pink Bollworm in India	SOUTHWESTERN ENTOMOLOGIST	35	3	417	424	USA	WOS:000284301400025	3	D	0	0	3	0	0.462	10	tabashnik, b
233	Fabrick, Jeffrey A.	2010	Insights into the Genetics and Molecular Mechanisms of Pink Bollworm Resistance to Cry Toxins	SOUTHWESTERN ENTOMOLOGIST	35	3	431	435	USA	WOS:000284301400027	2	D	0	na	3	na	0.462	0	fabrick, j
234	Naranjo, Steven E.; Ellsworth, Peter C.	2010	Fourteen Years of Bt Cotton Advances IPM in Arizona	SOUTHWESTERN ENTOMOLOGIST	35	3	437	444	USA	WOS:000284301400028	1	E	0	0	3	0	0.462	7	ellsworth, p
235	Bambawale, M.; Tanwar, R. K.; Sharma, O. P.; Bhosle, B. B.; Lavekar, R. C.; Patil, S. B.; Dhandapani, A.; Trivedi, T. P.; Jeyakumar, P.; Garg, D. K.; Jafri, A. A.; Meena, B. L.	2010	Impact of refugia and integrated pest management on the performance of transgenic (Bacillus thuringiensis) cotton (Gossypium hirsutum)	INDIAN JOURNAL OF AGRICULTURAL SCIENCES	80	8	730	736	Inde	WOS:000281304700013	1	E	0	na	3	na	0.141	1	patil, s
236	Binning, R. R.; Lefko, S. A.; Millsap, A. Y.; Thompson, S. D.; Nowatzki, T. M.	2010	Estimating western corn rootworm (Coleoptera: Chrysomelidae) larval susceptibility to event DAS-59122-7 maize	JOURNAL OF APPLIED ENTOMOLOGY	134	7	551	561	USA	WOS:000279448100001	3	E	1	na	3	1	1.65	14	nowatzki, t
237	Storer, Nicholas P.; Babcock, Jonathan M.; Schlenz, Michele; Meade, Thomas; Thompson, Gary D.; Bing, James W.; Huckaba, Randy M.	2010	Discovery and Characterization of Field Resistance to Bt Maize: Spodoptera frugiperda (Lepidoptera: Noctuidae) in Puerto Rico	JOURNAL OF ECONOMIC ENTOMOLOGY	103	4	1031	1038	USA	WOS:000280566500003	3	D	1	na	3	1	1.506	142	storer, n
238	Addison, Stewart J.; Rogers, D. John	2010	Potential Impact of Differential Production of the Cry2Ab and Cry1Ac Proteins in Transgenic Cotton in Response to Cold Stress	JOURNAL OF ECONOMIC ENTOMOLOGY	103	4	1206	1215	Australie	WOS:000280566500023	1	D	1	na	3	1	1.506	5	addison, s
239	Crespo, Andre L. B.; Spencer, Terence A.; Tan, Sek Yee; Siegfried, Blair D.	2010	Fitness Costs of Cry1Ab Resistance in a Field-Derived Strain of Ostrinia nubilalis (Lepidoptera: Crambidae)	JOURNAL OF ECONOMIC ENTOMOLOGY	103	4	1386	1393	USA	WOS:000280566500046	1	D	0	1	3	1	1.506	11	siegfried, b
240	Andow, D. A.; Farrell, S. L.; Hu, Y.	2010	Planting Patterns of In-Field Refuges Observed for Bt Maize in Minnesota	JOURNAL OF ECONOMIC ENTOMOLOGY	103	4	1394	1399	USA	WOS:000280566500047	3	D	0	0	3	0	1.506	5	andow, d
241	Liu ChenXi; Li YunHe; Gao YuLin; Ning ChangMing; Wu KongMing	2010	Cotton bollworm resistance to Bt transgenic cotton: A case analysis	SCIENCE CHINA-LIFE SCIENCES	53	8	934	941	Chine	WOS:000281670300004	2	D	0	0	3	0	1.688	11	wu, k
242	Gao, Yu-lin; Feng, Hong-qiang; Wu, Kong-ming	2010	Regulation of the seasonal population patterns of Helicoverpa armigera moths by Bt cotton planting	TRANSGENIC RESEARCH	19	4	557	562	Chine	WOS:000279844300004	1	E	0	0	3	0	2.322	9	wu, k
243	French, B. Wade; Hammack, Leslie	2010	Reproductive Traits of Northern Corn Rootworm (Coleoptera: Chrysomelidae) in Relation to Female and Male Body Size	ANNALS OF THE ENTOMOLOGICAL SOCIETY OF AMERICA	103	4	688	694	USA	WOS:000279548300029	1	D	0	na	3	na	1.19	10	french, b
244	O'Rourke, Megan E.; Sappington, Thomas W.; Fleischer, Shelby J.	2010	Managing resistance to Bt crops in a genetically variable insect herbivore, Ostrinia nubilalis	ECOLOGICAL APPLICATIONS	20	5	1228	1236	USA	WOS:000279047400004	3	D	0	0	3	0	4.093	6	sappington, t
245	Jackson, R. E.; Gore, J.; Abel, C.	2010	Bollworm (Lepidoptera: Noctuidae) Behavior on Transgenic Cotton Expressing Cry1Ac and Cry1F Proteins	JOURNAL OF ENTOMOLOGICAL SCIENCE	45	3	252	261	USA	WOS:000280019600007	2	E	0	na	3	na	0.512	0	abel, c
246	Buntin, G. David	2010	Corn Expressing Cry1Ab Endotoxin for Management of Fall Armyworm and Corn Earworm (Lepidoptera: Noctuidae) in Silage Production	JOURNAL OF ENTOMOLOGICAL SCIENCE	45	3	283	295	USA	WOS:000280019600010	2	E	0	na	3	na	0.512	2	buntin, g
247	Sayed, A.; Wiechman, B.; Struewing, I.; Smith, M.; French, W.; Nielsen, C.; Bagley, M.	2010	Isolation of transcripts from Diabrotica virgifera virgifera LeConte responsive to the Bacillus thuringiensis toxin Cry3Bb1	INSECT MOLECULAR BIOLOGY	19	3	381	389	USA	WOS:000277322700011	2	D	0	0	3	0	2.589	5	french, b
248	Head, Graham; Jackson, Ryan E.; Adamczyk, John; Bradley, Julius R.; Van Duyn, John; Gore, Jeff; Hardee, Dick D.; Leonard, B. Rogers; Luttrell, Randall; Ruberson, John; Mullins, J. Walt; Orth, Robert G.; Sivasupramaniam, Sakuntala; Voth, Richard	2010	Spatial and temporal variability in host use by Helicoverpa zea as measured by analyses of stable carbon isotope ratios and gossypol residues	JOURNAL OF APPLIED ECOLOGY	47	3	583	592	USA	WOS:000277168000010	1	D	1	1	3	1	4.564	19	leonard, b
249	Xu, L.; Wang, Z.; Zhang, J.; He, K.; Ferry, N.; Gatehouse, A. M. R.	2010	Cross-resistance of Cry1Ab-selected Asian corn borer to other Cry toxins	JOURNAL OF APPLIED ENTOMOLOGY	134	5	429	438	Chine	WOS:000277607300008	2	D	0	0	3	0	1.65	15	he, k
250	Mahon, R. J.; Young, S.	2010	Selection Experiments to Assess Fitness Costs Associated With Cry2Ab Resistance in Helicoverpa armigera (Lepidoptera: Noctuidae)	JOURNAL OF ECONOMIC ENTOMOLOGY	103	3	835	842	Australie	WOS:000278113000033	3	D	0	0	3	0	1.506	10	mahon, r
251	Onstad, David W.; Meinke, Lance J.	2010	Modeling Evolution of Diabrotica virgifera virgifera (Coleoptera: Chrysomelidae) to Transgenic Corn With Two Insecticidal Traits	JOURNAL OF ECONOMIC ENTOMOLOGY	103	3	849	860	USA	WOS:000278113000035	2	D	0	1	3	1	1.506	34	onstad, d
252	Consmueller, Nicola; Beckmann, Volker; Petrick, Martin	2010	An econometric analysis of regional adoption patterns of Bt maize in Germany	AGRICULTURAL ECONOMICS	41	40635	275	284	Allemagne	WOS:000277084100006	2	E	0	na	3	na	1.193	6	beckmann, v
253	Nair, Rupa; Kalia, Vinay; Aggarwal, K. K.; Gujar, Govind T.	2010	Inheritance of Cry1Ac resistance and associated biological traits in the cotton bollworm, Helicoverpa armigera (Lepidoptera: Noctuidae)	JOURNAL OF INVERTEBRATE PATHOLOGY	104	1	31	38	Inde	WOS:000277060000006	3	D	0	0	3	0	2.11	7	gujar, g
254	Goldstein, Jessica A.; Mason, Charles E.; Pesek, John	2010	Dispersal and Movement Behavior of Neonate European Corn Borer (Lepidoptera: Crambidae) on Non-Bt and Transgenie Bt Corn	JOURNAL OF ECONOMIC ENTOMOLOGY	103	2	331	339	USA	WOS:000276169800016	3	D	0	1	3	1	1.506	16	mason, c
255	Mahon, R. J.; Downes, S.; James, W.; Parker, T.	2010	Why Do F-1 Screens Estimate Higher Frequencies of Cry2Ab Resistance in Helicoverpa armigera (Lepidoptera: Noctuidae) Than Do F-2 Screens?	JOURNAL OF ECONOMIC ENTOMOLOGY	103	2	472	481	Australie	WOS:000276169800035	2	D	0	0	3	0	1.506	13	mahon, r
256	Caccia, Silvia; Sara Hernandez-Rodriguez, Carmen; Mahon, Rod J.; Downes, Sharon; James, William; Bautsoens, Nadine; Van Rie, Jeroen; Ferre, Juan	2010	Binding Site Alteration Is Responsible for Field-Isolated Resistance to Bacillus thuringiensis Cry2A Insecticidal Proteins in Two Helicoverpa Species	PLOS ONE	5	3			Espagne	WOS:000276418200048	2	D	1	1	1	1	3.234	28	mahon, r
257	Addison, Stewart J.	2010	Enhancement of refuges for Helicoverpa armigera (Lepidoptera: Noctuidae) used in the resistance management plan for cotton (Gossypium hirsutum L.) containing Bollgard II (R) traits	AGRICULTURE ECOSYSTEMS & ENVIRONMENT	135	4	328	335	Australie	WOS:000273918900012	1	D	1	na	3	1	3.402	4	addison, s
258	Lopez, Miriam D.; Sumerford, Douglas V.; Lewis, Leslie C.	2010	Nosema pyrausta and Cry1Ab-incorporated diet led to decreased survival and developmental delays in European corn borer	ENTOMOLOGIA EXPERIMENTALIS ET APPLICATA	134	2	146	153	USA	WOS:000273551800006	2	D	0	na	3	na	1.616	11	sumerford, d
259	Zhao, Jing; Jin, Lin; Yang, Yihua; Wu, Yidong	2010	Diverse cadherin mutations conferring resistance to Bacillus thuringiensis toxin Cry1Ac in Helicoverpa armigera	INSECT BIOCHEMISTRY AND MOLECULAR BIOLOGY	40	2	113	118	Chine	WOS:000275972800003	3	D	0	0	3	0	3.45	27	wu, yd
260	Murphy, A. F.; Ginzel, M. D.; Krupke, C. H.	2010	Evaluating Western Corn Rootworm (Coleoptera: Chrysomelidae) Emergence and Root Damage in a Seed Mix Refuge	JOURNAL OF ECONOMIC ENTOMOLOGY	103	1	147	157	USA	WOS:000274261700020	2	D	0	0	3	0	1.506	22	krupke, c
261	Liu, Fengyi; Xu, Zhiping; Zhu, Yu Cheng; Huang, Fangneng; Wang, Yanhua; Li, Huiling; Li, Hua; Gao, Congfen; Zhou, Weijun; Shen, Jinliang	2010	Evidence of field-evolved resistance to Cry1Ac-expressing Bt cotton in Helicoverpa armigera (Lepidoptera: Noctuidae) in northern China	PEST MANAGEMENT SCIENCE	66	2	155	161	Chine	WOS:000273758900008	3	D	0	0	3	0	2.694	33	huang, f
262	Grzywacz, D.; Rossbach, A.; Rauf, A.; Russell, D. A.; Srinivasan, R.; Shelton, A. M.	2010	Current control methods for diamondback moth and other brassica insect pests and the prospects for improved management with lepidopteran-resistant Bt vegetable brassicas in Asia and Africa	CROP PROTECTION	29	1	68	79	UK	WOS:000272742500011	2	E	0	0	3	0	1.493	38	shelton, a
263	Prasifka, Jarrad R.; Hellmich, Richard L.; Crespo, Andre L. B.; Siegfried, Blair D.; Onstad, David W.	2010	Video-tracking and On-plant Tests Show Cry1Ab Resistance Influences Behavior and Survival of Neonate Ostrinia nubilalis Following Exposure to Bt Maize	JOURNAL OF INSECT BEHAVIOR	23	1	1	11	USA	WOS:000273033600001	2	D	1	0	3	1	1.143	3	siegfried, b
264	Marimuthu, Murugan; Perumal, Yasodha; Salim, Abida Puthenpeedikal; Sharma, Gautam	2009	Genetic Similarity of Eggplant Shoot and Fruit Borer, Leucinodes orbonalis, Populations	DNA AND CELL BIOLOGY	28	12	599	603	Inde	WOS:000272206400001	2	D	0	0	3	0	2.055	2	marimuthu, m
265	Brevault, T.; Prudent, P.; Vaissayre, M.; Carriere, Y.	2009	Susceptibility of Helicoverpa armigera (Lepidoptera: Noctuidae) to Cry1Ac and Cry2Ab2 Insecticidal Proteins in Four Countries of the West African Cotton Belt	JOURNAL OF ECONOMIC ENTOMOLOGY	102	6	2301	2309	France	WOS:000272492800036	2	E	0	0	3	0	1.506	7	carriere, y
266	Wu, Xiaoyi; Huang, Fangneng; Leonard, B. Rogers; Ghimire, Mukti	2009	Growth and development of Bacillus thuringiensis Cry1Ab-susceptible and Cry1Ab-resistant sugarcane borer on diet and conventional maize plants	ENTOMOLOGIA EXPERIMENTALIS ET APPLICATA	133	2	199	207	USA	WOS:000270648800011	3	D	0	0	3	0	1.616	10	leonard, b
267	Schmidt, Nina R.; Haywood, Jessica M.; Bonning, Bryony C.	2009	Toward the physiological basis for increased Agrotis ipsilon multiple nucleopolyhedrovirus infection following feeding of Agrotis ipsilon larvae on transgenic corn expressing Cry1Fa2	JOURNAL OF INVERTEBRATE PATHOLOGY	102	2	141	148	USA	WOS:000273063700008	2	E	0	1	3	1	2.11	6	bonning, b
268	Crespo, Andre L. B.; Spencer, Terence A.; Alves, Analiza P.; Hellmich, Richard L.; Blankenship, Erin E.; Magalhaes, Leonardo C.; Siegfried, Blair D.	2009	On-plant survival and inheritance of resistance to Cry1Ab toxin from Bacillus thuringiensis in a field-derived strain of European corn borer, Ostrinia nubilalis	PEST MANAGEMENT SCIENCE	65	10	1071	1081	USA	WOS:000270033100004	3	D	0	1	3	1	2.694	19	siegfried, b
269	Wu, Xiaoyi; Huang, Fangneng; Leonard, B. Rogers; Ottea, James	2009	Inheritance of resistance to Bacillus thuringiensis Cry1Ab protein in the sugarcane borer (Lepidoptera: Crambidae)	JOURNAL OF INVERTEBRATE PATHOLOGY	102	1	44	49	USA	WOS:000269228100008	1	D	0	0	3	0	2.11	7	leonard, b
270	Kruger, M.; Van Rensburg, J. B. J.; Van den Berg, J.	2009	Perspective on the development of stem borer resistance to Bt maize and refuge compliance at the Vaalharts irrigation scheme in South Africa	CROP PROTECTION	28	8	684	689	Afrique du Sud	WOS:000267517300009	2	D	0	0	3	0	1.493	45	van den berg, j
271	Kim, Kyung Seok; Bagley, Mark J.; Coates, Brad S.; Hellmich, Richard L.; Sappington, Thomas W.	2009	Spatial and Temporal Genetic Analyses Show High Gene Flow Among European Corn Borer (Lepidoptera: Crambidae) Populations Across the Central US Corn Belt	ENVIRONMENTAL ENTOMOLOGY	38	4	1312	1323	USA	WOS:000268659500043	2	D	0	0	3	0	1.295	18	hellmich, r
272	Hibbard, Bruce E.; El Khishen, Ahmed A.; Vaughn, Ty T.	2009	Impact of MON863 Transgenic Roots Is Equivalent on Western Corn Rootworm Larvae for a Wide Range of Maize Phenologies	JOURNAL OF ECONOMIC ENTOMOLOGY	102	4	1607	1613	USA	WOS:000268647600029	1	E	1	1	3	1	1.506	16	hibbard, b
273	McPherson, Robert M.; MacRae, Ted C.	2009	Evaluation of Transgenic Soybean Exhibiting High Expression of a Synthetic Bacillus thuringiensis cry1A Transgene for Suppressing Lepidopteran Population Densities and Crop Injury	JOURNAL OF ECONOMIC ENTOMOLOGY	102	4	1640	1648	USA	WOS:000268647600033	1	E	1	1	3	1	1.506	14	macrae, t
274	Tabashnik, Bruce E.; Unnithan, Gopalan C.; Masson, Luke; Crowder, David W.; Li, Xianchun; Carriere, Yves	2009	Asymmetrical cross-resistance between Bacillus thuringiensis toxins Cry1Ac and Cry2Ab in pink bollworm	PROCEEDINGS OF THE NATIONAL ACADEMY OF SCIENCES OF THE UNITED STATES OF AMERICA	106	29	11889	11894	USA	WOS:000268178400016	1	D	0	0	1	0	9.674	42	tabashnik, b
275	Anilkumar, Konasale J.; Sivasupramaniam, Sakuntala; Head, Graham; Orth, Robert; Van Santen, Edzard; Moar, William J.	2009	Synergistic Interactions Between Cry1Ac and Natural Cotton Defenses Limit Survival of Cry1Ac-resistant Helicoverpa Zea (Lepidoptera: Noctuidae) on Bt Cotton	JOURNAL OF CHEMICAL ECOLOGY	35	7	785	795	USA	WOS:000268250600006	1	D	1	0	3	1	2.747	13	head, g
276	Meissle, Michael; Pilz, Christina; Romeis, Joerg	2009	Susceptibility of Diabrotica virgifera virgifera (Coleoptera: Chrysomelidae) to the Entomopathogenic Fungus Metarhizium anisopliae when Feeding on Bacillus thuringiensis Cry3Bb1-Expressing Maize	APPLIED AND ENVIRONMENTAL MICROBIOLOGY	75	12	3937	3943	Suisse	WOS:000266782300014	1	E	0	0	3	0	3.668	12	romeis, j
277	Gao, Yulin; Wu, Kongming; Gould, Fred; Shen, Zhicheng	2009	Cry2Ab Tolerance Response of Helicoverpa armigera (Lepidoptera: Noctuidae) Populations From Cry1Ac Cotton Planting Region	JOURNAL OF ECONOMIC ENTOMOLOGY	102	3	1217	1223	Chine	WOS:000266641700047	3	D	0	0	3	0	1.506	9	wu, k
278	Gassmann, Aaron J.; Fabrick, Jeffrey A.; Sisterson, Mark S.; Hannon, Eugene R.; Stock, S. Patricia; Carriere, Yves; Tabashnik, Bruce E.	2009	Effects of Pink Bollworm Resistance to Bacillus thuringiensis on Phenoloxidase Activity and Susceptibility to Entomopathogenic Nematodes	JOURNAL OF ECONOMIC ENTOMOLOGY	102	3	1224	1232	USA	WOS:000266641700048	1	D	0	0	3	0	1.506	14	tabashnik, b
279	Siebert, M. Willrich; Patterson, T. G.; Gilles, G. J.; Nolting, S. P.; Braxton, L. B.; Leonard, B. R.; Van Duyn, J. W.; Lassiter, R. B.	2009	Quantification of Cry1Ac and Cry1F Bacillus thuringiensis Insecticidal Proteins in Selected Transgenic Cotton Plant Tissue Types	JOURNAL OF ECONOMIC ENTOMOLOGY	102	3	1301	1308	USA	WOS:000266641700057	2	E	1	na	3	1	1.506	13	leonard, b
280	Fabrick, J. A.; Jech, L. Forlow; Henneberry, T. J.	2009	Novel pink bollworm resistance to the Bt toxin Cry1Ac: Effects on mating, oviposition, larval development and survival	JOURNAL OF INSECT SCIENCE	9				USA	WOS:000266311200003	2	D	0	na	3	na	1.025	3	fabrick, j
281	Kranthi, S.; Dhawad, C. S.; Naidu, S.; Bharose, A.; Chaudhary, A.; Sangode, V.; Nehare, S. K.; Bajaj, S. R.; Kranthi, K. R.	2009	Susceptibility of the cotton bollworm, Helicoverpa armigera (Hubner) (Lepidoptera: Noctuidae) to the Bacillus thuringiensis toxin Cry2Ab before and after the introduction of Bollgard-II	CROP PROTECTION	28	5	371	375	Inde	WOS:000265321300001	3	D	0	1	3	1	1.493	11	kranthi, k
282	Ma, B. L.; Meloche, F.; Wei, L.	2009	Agronomic assessment of Bt trait and seed or soil-applied insecticides on the control of corn rootworm and yield	FIELD CROPS RESEARCH	111	3	189	196	Canada	WOS:000264650700002	1	E	0	na	3	na	2.976	15	ma, b
283	Yang, Y-H.; Yang, Y-J.; Gao, W-Y.; Guo, J-J.; Wu, Y-H.; Wu, Y-D.	2009	Introgression of a disrupted cadherin gene enables susceptible Helicoverpa armigera to obtain resistance to Bacillus thuringiensis toxin Cry1Ac	BULLETIN OF ENTOMOLOGICAL RESEARCH	99	2	175	181	Chine	WOS:000264490600007	1	D	0	0	3	0	1.91	20	wu, yd
284	Reay-Jones, F. P. F.; Wiatrak, P.; Greene, J. K.	2009	Evaluating the Performance of Transgenic Corn Producing Bacillus thuringiensis Toxins in South Carolina	JOURNAL OF AGRICULTURAL AND URBAN ENTOMOLOGY	26	2	77	86	USA	WOS:000287007000003	1	E	0	1	3	1	0	5	reay-jones, f
285	Mahon, R. J.; Olsen, K. M.	2009	Limited Survival of a Cry2Ab-Resistant Strain of Helicoverpa armigera (Lepidoptera: Noctuidae) on Bollgard II	JOURNAL OF ECONOMIC ENTOMOLOGY	102	2	708	716	Australie	WOS:000264899500033	3	D	0	0	3	0	1.506	15	mahon, r
286	Downes, S.; Parker, T. L.; Mahon, R. J.	2009	Frequency of Alleles Conferring Resistance to the Bacillus thuringiensis Toxins Cry1Ac and Cry2Ab in Australian Populations of Helicoverpa punctigera (Lepidoptera: Noctuidae) From 2002 to 2006	JOURNAL OF ECONOMIC ENTOMOLOGY	102	2	733	742	Australie	WOS:000264899500035	3	D	1	1	3	1	1.506	21	mahon, r
287	Prasifka, J. R.; Hellmich, R. L.; Sumerford, D. V.; Siegfried, B. D.	2009	Bacillus thuringiensis Resistance Influences European Corn Borer (Lepidoptera: Crambidae) Larval Behavior After Exposure to Cry1Ab	JOURNAL OF ECONOMIC ENTOMOLOGY	102	2	781	787	USA	WOS:000264899500041	2	D	0	0	3	0	1.506	5	siegfried, b
288	McPherson, Robert M.; MacRae, Ted C.	2009	Assessing Lepidopteran Abundance and Crop Injury in Soybean Lines Exhibiting a Synthetic Bacillus thuringiensis cry1A Gene	JOURNAL OF ENTOMOLOGICAL SCIENCE	44	2	120	131	USA	WOS:000265422800004	1	E	1	1	3	1	0.512	3	macrae, t
289	Marzban, Rasoul; He, Qian; Liu, Xiaoxia; Zhang, Qingwen	2009	Effects of Bacillus thuringiensis toxin Cry1Ac and cytoplasmic polyhedrosis virus of Helicoverpa armigera (Hubner) (HaCPV) on cotton bollworm (Lepidoptera: Noctuidae)	JOURNAL OF INVERTEBRATE PATHOLOGY	101	1	71	76	Chine	WOS:000265420200010	1	E	0	0	3	0	2.11	11	liu, x
290	Zhao, Xin C.; Wu, Kong M.; Hang, Ge M.; Guo, Yu Y.	2009	Modified female calling behaviour in Cry1Ac-resistant Helicoverpa armigera (Lepidoptera: Noctuidae)	PEST MANAGEMENT SCIENCE	65	4	353	357	Chine	WOS:000264520100003	1	D	0	0	3	0	2.694	2	wu, k
291	Xu, Zhiping; Liu, Fengyi; Chen, Jin; Huang, Fangneng; Andow, David A.; Wang, Yanhua; Zhu, Yu Cheng; Shen, Jinliang	2009	Using an F-2 screen to monitor frequency of resistance alleles to Bt cotton in field Populations of Helicoverpa armigera (Hubner) (Lepidoptera: Noctuidae)	PEST MANAGEMENT SCIENCE	65	4	391	397	Chine	WOS:000264520100008	3	D	0	0	3	0	2.694	15	huang, f
292	Farrar, Robert R., Jr.; Shepard, B. Merle; Shapiro, Martin; Hassell, Richard. L.; Schaffer, Mark L.; Smith, Chad M.	2009	Supplemental control of lepidopterous pests on Bt transgenic sweet corn with biologically-based spray treatments	JOURNAL OF INSECT SCIENCE	9				USA	WOS:000264348100001	1	E	0	na	3	na	1.025	3	farrar, r
293	Hema, Omer; Some, Hugues Ninaon; Traore, Ouola; Greenplate, John; Abdennadher, Mourad	2009	Efficacy of transgenic cotton plant containing the Cry1Ac and Cry2Ab genes of Bacillus thuringiensis against Helicoverpa armigera and Syllepte derogata in cotton cultivation in Burkina Faso	CROP PROTECTION	28	3	205	214	Burkina Faso	WOS:000263853100001	1	E	1	1	3	1	1.493	9	greenplate, j
294	Bel, Yolanda; Siqueira, Herbert A. A.; Siegfried, Blair D.; Ferre, Juan; Escriche, Baltasar	2009	Variability in the cadherin gene in an Ostrinia nubilalis strain selected for Cry1Ab resistance	INSECT BIOCHEMISTRY AND MOLECULAR BIOLOGY	39	3	218	223	Espagne	WOS:000264912800007	2	D	0	0	3	0	3.45	13	siegfried, b
295	Kaiser-Alexnat, Renate	2009	Protease activities in the midgut of Western corn rootworm (Diabrotica virgifera virgifera LeConte)	JOURNAL OF INVERTEBRATE PATHOLOGY	100	3	169	174	Allemagne	WOS:000264850500005	2	D	0	0	3	0	2.11	5	kaiser-alexnat, r
296	Huang, Fangneng; Parker, Roy; Leonard, Rogers; Yong, Yunlong; Liu, Jin	2009	Frequency of resistance alleles to Bacillus thuringiensis-corn in Texas populations of the sugarcane borer, Diatraea saccharalis (F.) (Lepidoptera: Crambidae)	CROP PROTECTION	28	2	174	180	USA	WOS:000263450700010	3	D	0	0	3	0	1.493	17	leonard, b
297	Marquardt, Paul T.; Krupke, Christian H.	2009	Dispersal and Mating Behavior of Diabrotica virgifera virgifera (Coleoptera: Chrysomelidae) in Bt Cornfields	ENVIRONMENTAL ENTOMOLOGY	38	1	176	182	USA	WOS:000263532300023	3	D	0	na	3	na	1.295	13	krupke, c
298	Van Wyk, A.; Van den Berg, J.; Van Rensburg, J. B. J.	2009	Comparative efficacy of Bt maize events MON810 and Bt11 against Sesamia calamistis (Lepidoptera: Noctuidae) in South Africa	CROP PROTECTION	28	1	113	116	Afrique du Sud	WOS:000262120000021	1	E	0	na	3	na	1.493	4	van den berg, j
299	Wu, Xiaoyi; Leonard, B. Rogers; Zhu, Yu Cheng; Abel, Craig A.; Head, Graham P.; Huang, Fangneng	2009	Susceptibility of Cry1Ab-resistant and -susceptible sugarcane borer (Lepidoptera: Crambidae) to four Bacillus thuringiensis toxins	JOURNAL OF INVERTEBRATE PATHOLOGY	100	1	29	34	USA	WOS:000262456100005	1	D	1	1	3	1	2.11	27	leonard, b
300	Ho, Peter; Zhao, Jennifer H.; Xue, Dayuan	2009	Access and control of agro-biotechnology: Bt cotton, ecological change and risk in China	JOURNAL OF PEASANT STUDIES	36	2	345	364	Chine	WOS:000268278200006	3	E	0	0	3	0	0	10	ho, p
301	Chege, Peter G.; Clark, Thomas L.; Hibbard, Bruce E.	2009	Initial Larval Feeding on an Alternate Host Enhances Western Corn Rootworm (Coleoptera: Chrysomelidae) Beetle Emergence on Cry3Bb1-Expressing Maize	JOURNAL OF THE KANSAS ENTOMOLOGICAL SOCIETY	82	1	63	75	USA	WOS:000265226600006	3	E	0	0	3	0	0.539	2	hibbard, b
302	Meihls, Lisa N.; Higdon, Matthew L.; Siegfried, Blair D.; Miller, Nicholas J.; Sappington, Thomas W.; Ellersieck, Mark R.; Spencer, Terence A.; Hibbard, Bruce E.	2008	Increased survival of western corn rootworm on transgenic corn within three generations of on-plant greenhouse selection	PROCEEDINGS OF THE NATIONAL ACADEMY OF SCIENCES OF THE UNITED STATES OF AMERICA	105	49	19177	19182	USA	WOS:000261706600030	3	D	0	1	2	1	9.674	78	siegfried, b
303	Pereira, E. J. G.; Storer, N. P.; Siegfried, B. D.	2008	Inheritance of Cry1F resistance in laboratory-selected European corn borer and its survival on transgenic corn expressing the Cry1F toxin	BULLETIN OF ENTOMOLOGICAL RESEARCH	98	6	621	629	USA	WOS:000261616300011	1	D	1	1	3	1	1.91	29	siegfried, b
304	Luo, Zhen; Dong, Hezhong; Li, Weijiang; Ming, Zhao; Zhu, Yuqing	2008	Individual and combined effects of salinity and waterlogging on Cry1Ac expression and insecticidal efficacy of Bt cotton	CROP PROTECTION	27	12	1485	1490	Chine	WOS:000261360400002	3	E	0	0	3	0	1.493	14	dong, h
305	Buntin, G. David	2008	CORN EXPRESSING CRY1AB OR CRY1F ENDOTOXIN FOR FALL ARMYWORM AND CORN EARWORM (LEPIDOPTERA: NOCTUIDAE) MANAGEMENT IN FIELD CORN FOR GRAIN PRODUCTION	FLORIDA ENTOMOLOGIST	91	4	523	530	USA	WOS:000261564100002	1	E	0	na	3	na	0.997	25	buntin, g
306	Siebert, M. Willrich; Babock, J. M.; Nolting, S.; Santos, A. C.; Adamczyk, J. J., Jr.; Neese, P. A.; King, J. E.; Jenkins, J. N.; McCarty, J.; Lorenz, G. M.; Fromme, D. D.; Lassiter, R. B.	2008	EFFICACY OF CRY1F INSECTICIDAL PROTEIN IN MAIZE AND COTTON FOR CONTROL OF FALL ARMYWORM (LEPIDOPTERA: NOCTUIDAE)	FLORIDA ENTOMOLOGIST	91	4	555	565	USA	WOS:000261564100006	1	E	1	na	3	1	0.997	23	adamczyk, j
307	Adamczyk, J. J., Jr.; Mahaffey, J. S.	2008	EFFICACY OF VIP3A AND CRY1AB TRANSGENIC TRAITS IN COTTON AGAINST VARIOUS LEPIDOPTERAN PESTS	FLORIDA ENTOMOLOGIST	91	4	570	575	USA	WOS:000261564100008	1	E	1	na	3	1	0.997	10	adamczyk, j
308	Siebert, M. Willrich; Nolting, S.; Leonard, B. R.; Braxton, L. B.; All, J. N.; Van Duyn, J. W.; Bradley, J. R.; Bacheler, J.; Huckaba, R. M.	2008	Efficacy of Transgenic Cotton Expressing Cry1Ac and Cry1F Insecticidal Protein Against Heliothines (Lepidoptera: Noctuidae)	JOURNAL OF ECONOMIC ENTOMOLOGY	101	6	1950	1959	USA	WOS:000261430700032	1	E	1	na	3	1	1.506	10	leonard, b
309	Rasco, Eufemio I., Jr.; Mangubat, Jhoanavi R.; Burgonio, Aristotle B.; Logrono, Manuel L.; Villegas, Violeta N.; Fernandez, Eduardo C.	2008	Efficacy of Insect-Protected Maize (Bt-11) Against Asiatic Corn Borer (Ostrinia furnacalis Guenee)	PHILIPPINE JOURNAL OF CROP SCIENCE	33	3	82	89	Philippines	WOS:000261987800008	1	E	1	na	3	1	0.17	1	burgonio, a
310	Kamenova, Ivanka; Batchvarova, Rossitza; Flasinski, Stanislaw; Dimitrova, Lidia; Christova, Petya; Slavov, Slavcho; Atanassov, Atanas; Kalushkov, Plamen; Kaniewski, Wojciech	2008	Transgenic resistance of Bulgarian potato cultivars to the Colorado potato beetle based on Bt technology	AGRONOMY FOR SUSTAINABLE DEVELOPMENT	28	4	481	488	Bulgarie	WOS:000260560200004	1	E	1	na	3	1	3.992	3	atanassov, a
311	Ibargutxi, Maria A.; Munoz, Delia; Ruiz de Escudero, Inigo; Caballero, Primitivo	2008	Interactions between Cry1Ac, Cry2Ab, and Cry1Fa Bacillus thuringiensis toxins in the cotton pests Helicoverpa armigera (Hubner) and Earias insulana (Boisduval)	BIOLOGICAL CONTROL	47	1	89	96	Espagne	WOS:000259711500014	1	E	0	0	3	0	1.635	17	caballero, p
312	De La Poza, Marta; Farinos, Gema P.; Beroiz, Beatriz; Ortego, Felix; Hernandez-Crespo, Pedro; Castanera, Pedro	2008	Genetic Structure of Sesamia nonagrioides (Lefebvre) Populations in the Mediterranean Area	ENVIRONMENTAL ENTOMOLOGY	37	5	1354	1360	Espagne	WOS:000260097100036	1	D	0	0	3	0	1.295	7	castanera, p
313	Wu, Kong-Ming; Lu, Yan-Hui; Feng, Hong-Qiang; Jiang, Yu-Ying; Zhao, Jian-Zhou	2008	Suppression of cotton bollworm in multiple crops in china in areas with Bt toxin-containing cotton	SCIENCE	321	5896	1676	1678	Chine	WOS:000259300400035	1	E	0	0	3	0	33.611	230	wu, k
314	Engels, H.; Sinha, A.; Schuphan, I.; Eber, S.	2008	Small-scale dispersal of the European corn borer and its relevance for resistance management in Bt maize	JOURNAL OF APPLIED ENTOMOLOGY	132	8	675	680	Allemagne	WOS:000258359800011	2	D	0	na	3	na	1.65	2	schuphan, i
315	Singh, Gurmeet; Rup, Pushpinder J.; Koul, Opender	2008	Selective feeding of Helicoverpa armigera (Hubner) and Spodoptera litura (Fabricius) on meridic diet with Bacillus thuringiensis toxins	JOURNAL OF INSECT BEHAVIOR	21	5	407	421	Inde	WOS:000258316200008	3	E	0	0	3	0	1.143	4	koul, o
316	Wan, Peng; Wu, Kongming; Huang, Minsong; Yu, Dazhao; Wu, Jixping	2008	Population dynamics of Spodoptera litura (Lepidoptera : Noctuidae) oil Bt cotton in the Yangtze River Valley of China	ENVIRONMENTAL ENTOMOLOGY	37	4	1043	1048	Chine	WOS:000258727800025	3	E	0	0	3	0	1.295	9	wu, k
317	Bommireddy, P. L.; Leonard, B. R.	2008	Survivorship of Helicoverpa zea and Heliothis virescens on cotton plant structures expressing a Bacillus thuringiensis vegetative insecticidal protein	JOURNAL OF ECONOMIC ENTOMOLOGY	101	4	1244	1252	USA	WOS:000258519100028	1	E	0	0	3	0	1.506	4	leonard, b
318	Blanco, Carlos A.; Perera, O. P.; Gould, Fred; Sumerford, Douglas V.; Hernandez, Gerardo; Abel, Craig A.; Andow, David A.	2008	An empirical test of the F(2) screen for detection of Bacillus thuringiensis-resistance alleles in tobacco budworm (Lepidoptera : Noctuidae)	JOURNAL OF ECONOMIC ENTOMOLOGY	101	4	1406	1414	USA	WOS:000258519100048	2	D	0	na	3	na	1.506	12	gould, f
319	Anilkumar, Konasale. J.; Pusztal-Carey, Marianne; Moar, William J.	2008	Fitness costs associated with Cry1Ac-resistant Helicoverpa zea (Lepidoptera : Noctuidae): A factor countering selection for resistance to Bt cotton?	JOURNAL OF ECONOMIC ENTOMOLOGY	101	4	1421	1431	USA	WOS:000258519100050	1	D	0	0	3	0	1.506	15	moar, w
320	Tyutyunov, Yuri; Zhadanovskaya, Ekaterina; Bourguet, Denis; Arditi, Roger	2008	Landscape refuges delay resistance of the European corn borer to Bt-maize: A demo-genetic dynamic model	THEORETICAL POPULATION BIOLOGY	74	1	138	146	Russie	WOS:000257912400015	1	D	0	0	3	0	1.702	20	bourguet, d
321	Mahon, R. J.; Olsen, K. M.; Downes, S.	2008	Isolations of Cry2Ab resistance in Australian populations of Helicoverpa armigera (Lepidoptera : Noctuidae) are allelic	JOURNAL OF ECONOMIC ENTOMOLOGY	101	3	909	914	Australie	WOS:000258337200034	2	D	0	0	3	0	1.506	14	mahon, r
322	Liu, Fengyi; Xu, Zhiping; Chang, Juhua; Chen, Jin; Meng, Fengxia; Zhu, Yu Cheng; Shen, Jinliang	2008	Resistance allele frequency to Bt cotton in field populations of Helicoverpa armigera (Lepidoptera : Noctuidae) in china	JOURNAL OF ECONOMIC ENTOMOLOGY	101	3	933	943	Chine	WOS:000258337200037	3	D	0	0	3	0	1.506	25	zhu, y
323	Tate, C. D.; Hellmich, R. L.; Lewis, L. C.	2008	Evaluating popcorn as a potential refuge, of Ostrinia nubilalis (Lepidoptera : Crambidae)	ENVIRONMENTAL ENTOMOLOGY	37	2	615	623	USA	WOS:000258342400039	1	D	0	0	3	0	1.295	0	hellmich, r
324	Nowatzki, T. M.; Lefko, S. A.; Binning, R. R.; Thompson, S. D.; Spencer, T. A.; Siegfried, B. D.	2008	Validation of a novel resistance monitoring technique for corn rootworm (Coleoptera : Chrysomelidae) and event DAS-59122-7 maize	JOURNAL OF APPLIED ENTOMOLOGY	132	3	177	188	USA	WOS:000254703300001	2	D	1	na	3	1	1.65	14	siegfried, b
325	Lefko, S. A.; Nowatzki, T. M.; Thompson, S. D.; Binning, R. R.; Pascual, M. A.; Peters, M. L.; Simbro, E. J.; Stanley, B. H.	2008	Characterizing laboratory colonies of western corn rootworm (Coleoptera : Chrysomelidae) selected for survival on maize containing event DAS-59122-7	JOURNAL OF APPLIED ENTOMOLOGY	132	3	189	204	USA	WOS:000254703300002	1	D	1	na	3	1	1.65	46	nowatzki, t
326	Huang, Fangneng; Leonard, B. Rogers; Moore, Steven H.; Cook, Donald R.; Baldwin, Jack; Tindall, Kelly V.; Lee, Donna R.	2008	Allele frequency of resistance to Bacillus thuringiensis Cry1Ab corn in Louisiana populations of sugarcane borer (Lepidoptera : Crambidae)	JOURNAL OF ECONOMIC ENTOMOLOGY	101	2	492	498	USA	WOS:000258337100033	1	D	0	0	3	0	1.506	10	leonard, b
327	Sivasupramaniam, S.; Moar, W. J.; Ruschke, L. G.; Osborn, J. A.; Jiang, C.; Sebaugh, J. L.; Brown, G. R.; Shappley, Z. W.; Oppenhuizen, M. E.; Mullins, J. W.; Greenplate, J. T.	2008	Toxicity and characterization of cotton expressing Bacillus thuringiensis Cry1Ac and Cry2Ab2 proteins for control of lepidopteran pests	JOURNAL OF ECONOMIC ENTOMOLOGY	101	2	546	554	USA	WOS:000258337100040	1	E	1	na	3	1	1.506	44	moar, w
328	Eichenseer, Herbert; Strohbehn, Robert; Burks, June (Casey)	2008	Frequency and severity of western bean cutworm (Lepidoptera : Noctuidae) ear damage in transgenic corn hybrids expressing different Bacillus thuringiensis cry toxins	JOURNAL OF ECONOMIC ENTOMOLOGY	101	2	555	563	USA	WOS:000258337100041	1	E	1	na	3	1	1.506	15	burks, j
329	Hubert, Jan; Kudlikova-Krizkova, Iva; Stejskal, Vdclav	2008	Effect of MON 810 Bt transgenic maize diet on stored-product moths (Lepidoptera : Pyralidae)	CROP PROTECTION	27	40665	489	496	Republique Tcheque	WOS:000253881100026	1	E	0	0	3	0	1.493	7	hubert, j
330	Gujar, G. T.; Nair, R.; Singh, B. P.; Kurnarl, A.; Kalia, V.	2008	Toxicity to the cotton bollworm, Helicoverpa armigera, of some Cry1Ac toxins expressed in cotton in India	CROP PROTECTION	27	40665	537	544	Inde	WOS:000253881100032	2	E	0	1	3	1	1.493	5	gujar, g
331	Huang, Fangneng; Leonard, Rogers; Moore, Steven; Yue, Bisong; Parker, Roy; Reagan, Thomas; Stout, Michael; Cook, Don; Akbar, Waseem; Chilcutt, Charles; White, William; Lee, Donna; Biles, Stephen	2008	Geographical susceptibility of Louisiana and Texas populations of the sugarcane borer, Diatraea saccharalis (F.) (Lepidoptera : Crambidae) to Bacillus thuringiensis Cry1Ab protein	CROP PROTECTION	27	40665	799	806	USA	WOS:000253881100064	1	D	0	0	3	0	1.493	5	leonard, b
332	Virla, Eduardo G.; Alvarez, Analia; Loto, Flavia; Pera, Licia M.; Baigori, Mario	2008	Fall armyworm strains (Lepidoptera : Noctuidae) in Argentina, their associate host plants and response to different mortality factors in laboratory	FLORIDA ENTOMOLOGIST	91	1	63	69	Argentine	WOS:000254595700011	3	D	0	0	3	0	0.997	9	alvarez, a
333	Valosaari, Kata-Riina; Aikio, Sami; Kaitala, Veijo	2008	Spatial simulation model to predict the Colorado potato beetle invasion under different management strategies	ANNALES ZOOLOGICI FENNICI	45	1	1	14	Finlande	WOS:000254300700001	2	E	0	0	3	0	0.855	14	aikio, s
334	Pereira, Eliseu J. G.; Lang, Bruce A.; Storer, Nicholas P.; Siegfried, Blair D.	2008	Selection for Cry1F resistance in the European corn borer and cross-resistance to other Cry toxins	ENTOMOLOGIA EXPERIMENTALIS ET APPLICATA	126	2	115	121	USA	WOS:000252442900003	1	D	1	1	3	1	1.616	31	siegfried, b
335	Blanco, Carlos A.; Storer, Nicholas P.; Abel, Craig A.; Jackson, Ryan; Leonard, Rogers; Lopez, Juan D., Jr.; Payne, Gregory; Siegfried, Blair D.; Spencer, Terence; Teran-Vargas, Antonio P.	2008	Baseline susceptibility of tobacco budworm (Lepidoptera : Noctuidae) to Cry1F toxin from Bacillus thuringiensis	JOURNAL OF ECONOMIC ENTOMOLOGY	101	1	168	173	USA	WOS:000253003600024	2	E	1	na	3	1	1.506	7	leonard, b
336	Liang, Ge-Mei; Wu, Kong-Ming; Yu, Hong-Kun; Li, Ke-Ke; Feng, Xue; Guo, Yu-Yuan	2008	Changes of inheritance mode and fitness in Helicoverpa armigera (Hubner) (Lepidoptera : Noctuidae) along,with its resistance evolution to Cry1Ac toxin	JOURNAL OF INVERTEBRATE PATHOLOGY	97	2	142	149	Chine	WOS:000252997500008	2	D	0	0	3	0	2.11	39	wu, k
337	Anilkumar, Konasale J.; Rodrigo-Simon, Ana; Ferre, Juan; Pusztai-Carey, Marianne; Sivasupramaniam, Sakuntala; Moar, William J.	2008	Production and characterization of Bacillus thuringiensis Cry1Ac-resistant cotton bollworm Helicoverpa zea (Boddie)	APPLIED AND ENVIRONMENTAL MICROBIOLOGY	74	2	462	469	USA	WOS:000252453100016	2	D	1	0	3	1	3.668	31	ferre, j
338	Baker, Geoff H.; Tann, Colin. R.; Fitt, Gary P.	2008	Production of Helicoverpa spp. (Lepidoptera, Noctuidae) from different refuge crops to accompany transgenic cotton plantings in eastern Australia	AUSTRALIAN JOURNAL OF AGRICULTURAL RESEARCH	59	8	723	732	Australie	WOS:000257978100005	2	D	0	0	3	0	0	19	baker, g
339	Yang, Yizhong; Johnson, Marie-Louise; Zalucki, Myron P.	2008	Possible effect of genetically modified cotton on foraging habits of early instar Helicoverpa armigera (Hubner) (Lepidoptera : Noctuidae) larvae	AUSTRALIAN JOURNAL OF ENTOMOLOGY	47		137	141	Australie	WOS:000255418900009	3	E	0	0	3	0	1.013	12	zalucki, m
340	Mahon, R. J.; Olsen, K. M.; Downes, S.; Addison, S.	2007	Frequency of alleles conferring resistance to the bt toxins Cry1Ac and Cry2Ab in Australian populations of Helicoverpa armigera (Lepidoptera : noctuidae)	JOURNAL OF ECONOMIC ENTOMOLOGY	100	6	1844	1853	Australie	WOS:000251700400015	1	D	1	1	3	1	1.506	45	mahon, r
341	Li, Huarong; Buschman, Lawrent L.; Huang, Fangneng; Zhu, Kun Yan; Bonning, Bryony; Oppert, Brenda	2007	DiPel-Selected Ostrinia nubilalis larvae are not resistant to transgenic corn expressing Bacillus thuringiensis Cry1Ab	JOURNAL OF ECONOMIC ENTOMOLOGY	100	6	1862	1870	USA	WOS:000251700400017	1	D	0	0	3	0	1.506	11	huang, f
342	Wu, Xiaoyi; Huang, Fangneng; Leonard, B. Rogers; Moore, Steven H.	2007	Evaluation of transgenic Bacillus thuringiensis corn hybrids against Cry1Ab-susceptible and -resistant sugarcane borer (Lepidoptera : Crambidae)	JOURNAL OF ECONOMIC ENTOMOLOGY	100	6	1880	1886	USA	WOS:000251700400019	3	D	0	0	3	0	1.506	26	leonard, b
343	Nuessly, G. S.; Scully, B. T.; Hentz, M. G.; Beiriger, R.; Snook, M. E.; Widstrom, N. W.	2007	Resistance to Spodoptera frugiperda (Lepidoptera : noctuidae) and Euxesta stigmatias (Diptera : ulidiidae) in sweet corn derived from exogenous and endogenous genetic systems	JOURNAL OF ECONOMIC ENTOMOLOGY	100	6	1887	1895	USA	WOS:000251700400020	1	E	0	1	3	1	1.506	15	beiriger, r
344	Yang, Yajun; Chen, Haiyan; Wu, Yidong; Yang, Yihua; Wu, Shuwen	2007	Mutated cadherin Alleles from a field population of Helicoverpa armigera confer resistance to Bacillus thuringiensis toxin Cry1Ac	APPLIED AND ENVIRONMENTAL MICROBIOLOGY	73	21	6939	6944	Chine	WOS:000250700600028	3	D	0	0	3	0	3.668	56	wu, yd
345	Liang, Ge-Mei; Wu, Kong-Ming; Rector, Brian; Guo, Yu-Yuan	2007	Diapause, cold hardiness and flight ability of Cry1Ac-resistant and -susceptible strains of Helicoverpa armigera (Lepidoptera : Noctuidae)	EUROPEAN JOURNAL OF ENTOMOLOGY	104	4	699	704	Chine	WOS:000251889100009	3	D	0	0	3	0	0.975	6	wu, k
346	Huang, F. N.; Leonard, B. R.; Andow, D. A.	2007	F(2) screen for resistance to a Bacillus thuringiensis-maize hybrid in the sugarcane borer (Lepidoptera : Crambidae)	BULLETIN OF ENTOMOLOGICAL RESEARCH	97	5	437	444	USA	WOS:000251117600001	3	D	0	0	3	0	1.91	18	leonard, b
347	Morse, S.; Bennett, R.; Ismael, Y.	2007	Isolating the 'farmer' effect as a component of the advantage of growing genetically modified varieties in developing countries: a Bt cotton case study from Jalgaon, India	JOURNAL OF AGRICULTURAL SCIENCE	145		491	500	UK	WOS:000249386400007	1	E	0	0	3	0	1.157	6	bennett, r
348	Carriere, Yves; Ellers-Kirk, Christa; Biggs, Robert W.; Sims, Maria A.; Dennehy, Timothy J.; Tabashnik, Bruce E.	2007	Effects of resistance to Bt cotton on diapause in the pink bollworm, Pectinophora gossypiella	JOURNAL OF INSECT SCIENCE	7				USA	WOS:000249703400001	2	D	0	0	3	0	1.025	0	tabashnik, b
349	Li, Y.-X.; Greenberg, S. M.; Liu, T.-X.	2007	Orientation behavior, development and survival of Trichoplusia ni (Lepidoptera : Noctuidae) larvae on cotton expressing Cry1Ac and Cry2Ab and conventional cotton	JOURNAL OF INSECT BEHAVIOR	20	5	473	488	USA	WOS:000249262900004	2	E	0	na	3	na	1.143	3	greenberg, s
350	Aguilar-Medel, Sotero; Rodriguez-Maciel, J. Concepcion; Diaz-Gomez, Ovidio; Martinez-Carrillo, Jose L.; Lopez-Collado, Jose; Blanco, Carlos A.; Lagunes-Tejeda, Angel	2007	Susceptibility of Helicoverpa zea (Boddie) to delta-endotoxyn Cry2Ab of Bacillus thuringiensis Berliner	AGROCIENCIA	41	6	653	662	Mexique	WOS:000249401400007	2	E	0	na	3	na	0.262	0	blanco, c
351	Li, Guo-Ping; Wu, Kong-Ming; Gould, Fred; Wang, Jian-Kang; Miaoi, Jin; Gao, Xi-Wu; Guo, Yu-Yuan	2007	Increasing tolerance to Cry1Ac cotton from cotton bollworm, Helicoverpa armigera, was confirmed in Bt cotton farming area of China	ECOLOGICAL ENTOMOLOGY	32	4	366	375	Chine	WOS:000248886100005	3	D	0	0	3	0	1.699	45	wu, k
352	Reardon, Brendon J.; Sappington, Thomas W.	2007	Effect of age and mating status on adult European corn borer (Lepidoptera : Crambidae) dispersal from small-grain aggregation plots	JOURNAL OF ECONOMIC ENTOMOLOGY	100	4	1116	1123	USA	WOS:000248583700013	3	D	0	na	3	na	1.506	4	sappington, t
353	Chilcutt, Charles F.	2007	Effects of proportion and configuration of Bacillus thuringiensis cotton on pest abundance, damage, and yield	JOURNAL OF ECONOMIC ENTOMOLOGY	100	4	1428	1434	USA	WOS:000248583700052	2	E	0	0	3	0	1.506	1	chilcutt, c
354	Schaafsma, A. W.; Holmes, M. L.; Whistlecraft, J.; Dudley, S. A.	2007	Effectiveness of three Bt corn events against feeding damage by the true armyworm (Pseudaletia unipuncta Haworth)	CANADIAN JOURNAL OF PLANT SCIENCE	87	3	599	603	Canada	WOS:000249488300037	1	E	0	1	3	1	0.919	4	schaafsma, a
355	Gray, M. E.; Steffey, K. L.; Estes, R. E.; Schroeder, J. B.	2007	Responses of transgenic maize hybrids to variant western corn rootworm larval injury	JOURNAL OF APPLIED ENTOMOLOGY	131	6	386	390	USA	WOS:000247806500003	3	D	0	na	3	na	1.65	15	gray, m
356	Downes, Sharon; Mahon, Rod; Olsen, Karen	2007	Monitoring and adaptive resistance management in Australia for Bt-cotton: Current status and future challenges	JOURNAL OF INVERTEBRATE PATHOLOGY	95	3	208	213	Australie	WOS:000247850700011	2	D	0	0	3	0	2.11	32	mahon, r
357	Gujar, G. T.; Kalia, V.; Kumari, A.; Singh, B. P.; Mittal, A.; Nair, R.; Mohan, M.	2007	Helicoverpa armigera baseline susceptibility to Bacillus thuringiensis Cry toxins and resistance management for Bt cotton in India	JOURNAL OF INVERTEBRATE PATHOLOGY	95	3	214	219	Inde	WOS:000247850700012	1	D	0	na	3	na	2.11	20	gujar, g
358	Wu, Kongming	2007	Monitoring and management strategy for Helicoverpa armigera resistance to Bt cotton in China	JOURNAL OF INVERTEBRATE PATHOLOGY	95	3	220	223	Chine	WOS:000247850700013	1	D	0	0	3	0	2.11	51	wu, k
359	Nibouche, Samuel; Guerard, Natacha; Martin, Pierre; Vaissayre, Maurice	2007	Modelling the role of refuges for sustainable management of dual-gene Bt Cotton in West African smallholder farming systems	CROP PROTECTION	26	6	828	836	France	WOS:000246089700005	3	D	0	na	3	na	1.493	6	nibouche, s
360	Mahon, R. J.; Olsen, K. M.; Garsia, K. A.; Young, S. R.	2007	Resistance to Bacillus thuringiensis toxin Cry2Ab in a strain of Helicoverpa armigera (Lepidoptera : Noctuidae) in Australia	JOURNAL OF ECONOMIC ENTOMOLOGY	100	3	894	902	Australie	WOS:000246950300034	1	D	0	0	3	0	1.506	46	mahon, r
361	Luo, Shudong; Wu, Kongming; Tian, Yan; Liang, Gemei; Feng, Xue; Zhang, Jie; Guo, Yuyuan	2007	Cross-resistance studies of Cry1Ac-resistant strains of Helicoverpa armigera (Lepidoptera : Noctuidae) to Cry2Ab	JOURNAL OF ECONOMIC ENTOMOLOGY	100	3	909	915	Chine	WOS:000246950300036	1	D	0	0	3	0	1.506	13	wu, k
362	Ali, M. I.; Luttrell, R. G.	2007	Susceptibility of bollworm and tobacco budworm (Lepidoptera : Noctuidae) to Cry2Ab2 insecticidal protein	JOURNAL OF ECONOMIC ENTOMOLOGY	100	3	921	931	USA	WOS:000246950300038	2	E	0	1	3	1	1.506	27	luttrell, r
363	Llewellyn, Danny J.; Mares, Cheryl L.; Fitt, Gary P.	2007	Field performance and seasonal changes in the efficacy against Helicoverpa armigera (Hubner) of transgenic cotton expressing the insecticidal protein vip3A	AGRICULTURAL AND FOREST ENTOMOLOGY	9	2	93	101	Australie	WOS:000246433300003	3	E	0	1	3	1	1.818	29	fitt, g
364	Li, Yuan-Xi; Greenberg, Shoil M.; Liu, Tong-Xian	2007	Effect of Bt cotton expressing Cry1Ac and Cry2Ab, non-Bt cotton and starvation on survival and development of Trichoplusia ni(Lepidoptera : Noctuidae)	PEST MANAGEMENT SCIENCE	63	5	476	482	USA	WOS:000246167400009	2	E	0	na	3	na	2.694	4	greenberg, s
365	Bailey, Richard I.; Bourguet, Denis; Le Pallec, Anne-Helene; Ponsard, Sergine	2007	Dispersal propensity and settling preferences of European corn borers in maize field borders	JOURNAL OF APPLIED ECOLOGY	44	2	385	394	France	WOS:000245065300014	2	D	0	0	3	0	4.564	13	bourguet, d
366	Chilcutt, Charles F.; Odvody, Gary N.; Correa, J. Carlos; Remmers, Jeff	2007	Effects of Bacillus thuringiensis transgenic corn on corn earworm and fall armyworm (Lepidoptera : Noctuidae) densities	JOURNAL OF ECONOMIC ENTOMOLOGY	100	2	327	334	USA	WOS:000245454700012	2	E	0	0	3	0	1.506	16	chilcutt, c
367	Oyediran, Isaac O.; Higdon, Matthew L.; Clark, Thomas L.; Hibbard, Bruce E.	2007	Interactions of alternate hosts, postemergence grass control, and rootworm-resistant transgenic corn on western corn rootworm (Coleoptera : Chrysomelidae) damage and adult emergence	JOURNAL OF ECONOMIC ENTOMOLOGY	100	2	557	565	USA	WOS:000245454700041	2	E	0	0	3	0	1.506	18	hibbard, b
368	Cooper, Susannah G.; Douches, David S.; Coombs, Joseph J.; Grafius, Edward J.	2007	Evaluation of natural and engineered resistance mechanisms in potato against Colorado potato beetle in a no-choice field study	JOURNAL OF ECONOMIC ENTOMOLOGY	100	2	573	579	USA	WOS:000245454700043	1	E	0	na	3	na	1.506	4	grafius, e
369	Nguyen, H. T.; Jehle, J. A.	2007	Quantitative analysis of the seasonal and tissue-specific expression of Cry1Ab in transgenic maize Mon810	JOURNAL OF PLANT DISEASES AND PROTECTION	114	2	82	87	Allemagne	WOS:000246493000008	3	E	0	0	3	0	0.679	42	jehle, j
370	Bird, Lisa J.; Akhurst, Raymond J.	2007	Effects of host plant species on fitness costs of Bt resistance in Helicoverpa armigera (Lepidoptera : Noctuidae)	BIOLOGICAL CONTROL	40	2	196	203	Australie	WOS:000243873200006	1	D	0	0	3	0	1.635	44	akhurst, r
371	Fabrick, J. A.; Tabashnik, B. E.	2007	Binding of Bacillus thuringiensis toxin Cry1Ac to multiple sites of cadherin in pink bollworm	INSECT BIOCHEMISTRY AND MOLECULAR BIOLOGY	37	2	97	106	USA	WOS:000244239700001	2	D	0	0	3	0	3.45	22	tabashnik, b
372	Dong, H. Z.; Li, W. J.	2007	Variability of endotoxin expression in Bt transgenic cotton	JOURNAL OF AGRONOMY AND CROP SCIENCE	193	1	21	29	Chine	WOS:000243412500003	3	E	0	na	3	na	2.444	53	dong, h
373	Huang, Fangneng; Leonard, B. Rogers; Andow, David A.	2007	Sugarcane borer (Lepidoptera : Crambidae) resistance to transgenic Bacillus thuringiensis maize	JOURNAL OF ECONOMIC ENTOMOLOGY	100	1	164	171	USA	WOS:000243917200023	2	D	0	0	3	0	1.506	54	leonard, b
374	Gahan, Linda J.; Gould, Fred; Lopez, Juan D., Jr.; Micinski, Stephen; Heckel, David G.	2007	A polymerase chain reaction screen of field populations of Heliothis virescens for a retrotransposon insertion conferring resistance to Bacillus thuringiensis toxin	JOURNAL OF ECONOMIC ENTOMOLOGY	100	1	187	194	USA	WOS:000243917200026	2	D	0	0	3	0	1.506	25	gould, f
375	Andreadis, S. S.; Alvarez-Alfageme, F.; Sanchez-Ramos, I.; Stodola, T. J.; Andow, D. A.; Milonas, P. G.; Savopoulou-Soultani, M.; Castanera, P.	2007	Frequency of resistance to Bacillus thuringiensis toxin Cry1Ab in Greek and Spanish population of Sesamia nonagrioides (Lepidoptera : Noctuidae)	JOURNAL OF ECONOMIC ENTOMOLOGY	100	1	195	201	Grece	WOS:000243917200027	1	D	0	0	3	0	1.506	19	andow, d
376	Miklos, John A.; Alibhai, Murtaza F.; Bledig, Stefan A.; Connor-Ward, Dannette C.; Gao, Ai-Guo; Holmes, Beth A.; Kolacz, Kathryn H.; Kabuye, Victor T.; MacRae, Ted C.; Paradise, Mark S.; Toedebusch, Andrea S.; Harrison, Leslie A.	2007	Characterization of soybean exhibiting high expression of a synthetic Bacillus thuringiensis cry1A transgene that confers a high degree of resistance to lepidopteran pests	CROP SCIENCE	47	1	148	157	USA	WOS:000244430100017	1	E	1	na	3	1	1.575	23	macrae, t
377	Van den Berg, J.; Van Wyk, A.	2007	The effect of Bt maize on Sesamia calamistis in South Africa	ENTOMOLOGIA EXPERIMENTALIS ET APPLICATA	122	1	45	51	Afrique du Sud	WOS:000242903500005	1	E	0	na	3	na	1.616	19	van den berg, j
378	Huang, Fangneng; Leonard, B. Rogers; Cook, Donald R.; Lee, Donna R.; Andow, David A.; Baldwin, Jack L.; Tindall, Kelly V.; Wu, Xiaoyi	2007	Frequency of alleles conferring resistance to Bacillus thuringiensis maize in Louisiana populations of the southwestern corn borer	ENTOMOLOGIA EXPERIMENTALIS ET APPLICATA	122	1	53	58	USA	WOS:000242903500006	1	D	0	0	3	0	1.616	15	leonard, b
379	Bruns, H. Arnold; Abel, Craig A.	2007	Effects of nitrogen fertility on Bt endotoxin levels in maize	JOURNAL OF ENTOMOLOGICAL SCIENCE	42	1	35	43	USA	WOS:000244310000005	2	E	0	na	3	na	0.512	1	abel, c
380	Carriere, Yves; Ellers-Kirk, Christa; Biggs, Robert W.; Nyboer, Megan E.; Unnithan, Gopalan C.; Dennehy, Timothy J.; Tabashnik, Bruce E.	2006	Cadherin-based resistance to Bacillus thuringiensis cotton in hybrid strains of pink bollworm: Fitness costs and incomplete resistance	JOURNAL OF ECONOMIC ENTOMOLOGY	99	6	1925	1935	USA	WOS:000242565000001	1	D	0	0	3	0	1.506	29	tabashnik, b
381	Gustafson, David I.; Head, Graham P.; Caprio, Michael A.	2006	Modeling the impact of alternative hosts on Helicoverpa zea adaptation to Bollgard cotton	JOURNAL OF ECONOMIC ENTOMOLOGY	99	6	2116	2124	USA	WOS:000242565000026	2	D	1	na	3	1	1.506	19	head, g
382	Tabashnik, Bruce E.; Biggs, Robert W.; Fabrick, Jeffrey A.; Gassmann, Aaron J.; Dennehy, Timothy J.; Carriere, Yves; Morin, Shai	2006	High-level resistance to Bacillus thuringiensis toxin CrylAc and cadherin genotype in pink bollworm	JOURNAL OF ECONOMIC ENTOMOLOGY	99	6	2125	2131	USA	WOS:000242565000027	3	D	0	0	3	0	1.506	11	tabashnik, b
383	Chilcutt, Charles F.; Odvody, Gary N.; Correa, J. Carlos; Remmers, Jeff; Parker, Roy D.	2006	Decreased whorl and ear damage in nine Mon810 Bacillus thuringiensis (Bt)-transgenic corn hybrids compared with their non-Bt counterparts	JOURNAL OF ECONOMIC ENTOMOLOGY	99	6	2164	2170	USA	WOS:000242565000034	1	E	0	0	3	0	1.506	4	chilcutt, c
384	Prasifka, J. R.; Sumerford, D. V.; Hellmich, R. L.; Lewis, L. C.; Calvin, D. D.	2006	Sampling European corn borer (Lepidoptera : Crambidae) larvae from seed corn drying bins for Bt resistance monitoring	SOUTHWESTERN ENTOMOLOGIST	31	4	269	279	USA	WOS:000243160000001	2	D	0	0	3	0	0.462	3	hellmich, r
385	Monnerat, Rose; Martins, Erica; Queiroz, Paulo; Orduz, Sergio; Jaramillo, Gabriela; Benintende, Graciela; Cozzi, Jorge; Real, M. Dolores; Martinez-Ramirez, Amparo; Rausell, Carolina; Ceron, Jairo; Ibarra, Jorge E.; Del Rincon-Castro, M. Cristina; Espinoza, Ana M.; Meza-Basso, Luis; Cabrera, Lizbeth; Sanchez, Jorge; Soberon, Mario; Bravo, Alejandra	2006	Genetic variability of Spodoptera frugiperda Smith (Lepidoptera : Noctuidae) populations from Latin America is associated with variations in susceptibility to Bacillus thuringiensis cry toxins	APPLIED AND ENVIRONMENTAL MICROBIOLOGY	72	11	7029	7035	Mexique	WOS:000242003800021	3	D	0	0	3	0	3.668	25	bravo, a
386	Catangui, Michael A.; Berg, Robert K.	2006	Western bean cutworm, Striacosta albicosta (Smith) (Lepidoptera : Noctuidae), as a potential pest of transgenic Cry1Ab Bacillus thuringiensis corn hybrids in South Dakota	ENVIRONMENTAL ENTOMOLOGY	35	5	1439	1452	USA	WOS:000241170600038	3	E	0	na	3	na	1.295	24	catangui, m
387	Tabashnik, Bruce E.; Fabrick, Jeffrey A.; Henderson, Scottie; Biggs, Robert W.; Yafuso, Christine M.; Nyboer, Megan E.; Manhardt, Nancy M.; Coughlin, Laura A.; Sollome, James; Carriere, Yves; Dennehy, Timothy J.; Morin, Shai	2006	DNA screening reveals pink bollworm resistance to Bt cotton remains rare after a decade of exposure	JOURNAL OF ECONOMIC ENTOMOLOGY	99	5	1525	1530	USA	WOS:000241240400003	1	D	0	1	3	1	1.506	44	tabashnik, b
388	Reardon, Brendon J.; Sumerford, Douglas V.; Sappington, Thomas W.	2006	Dispersal of newly eclosed European corn borer adults (Lepidoptera : Crambidae) from corn into small-grain aggregation plots	JOURNAL OF ECONOMIC ENTOMOLOGY	99	5	1641	1650	USA	WOS:000241240400018	3	D	0	na	3	na	1.506	4	sumerford, d
389	Saeglitz, C.; Bartsch, D.; Eber, S.; Gathmann, A.; Priesnitz, K. U.; Schuphan, I.	2006	Monitoring the Cry1Ab susceptibility of European corn borer in Germany	JOURNAL OF ECONOMIC ENTOMOLOGY	99	5	1768	1773	Allemagne	WOS:000241240400035	2	D	0	0	3	0	1.506	22	schuphan, i
390	Jackson, R. E.; Gould, F.; Bradley, J. R., Jr.; Van Duyn, J. W.	2006	Genetic variation for resistance to Bacillus thuringiensis toxins in Helicoverpa zea (Lepidoptera : Noctuidae) in eastern North Carolina	JOURNAL OF ECONOMIC ENTOMOLOGY	99	5	1790	1797	USA	WOS:000241240400038	3	D	0	1	3	1	1.506	19	gould, f
391	Li, Y. -X.; Greenberg, S. M.; Liu, T. X.	2006	Effects of Bt cotton expressing Cry1Ac and Cry2Ab and non-Bt cotton on behavior, survival and development of Trichoplusia ni (Lepidoptera : Noctuidae)	CROP PROTECTION	25	9	940	948	USA	WOS:000239069500007	3	D	0	na	3	na	1.493	18	greenberg, s
392	Cerda, H.; Sayyed, A. H.; Wright, D. J.	2006	Diamondback moth resistance to Bacillus thuringiensis transgenic canola: evaluation of refugia size with non-recessive resistant insects	JOURNAL OF APPLIED ENTOMOLOGY	130	8	421	425	UK	WOS:000240148200003	3	D	0	0	3	0	1.65	4	wright, d
393	Jurat-Fuentes, Juan Luis; Adang, Michael J.	2006	The Heliothis virescens cadherin protein expressed in Drosophila S2 cells functions as a receptor for Bacillus thuringiensis Cry1A but not Cry1Fa toxins	BIOCHEMISTRY	45	32	9688	9695	USA	WOS:000239596600006	2	D	0	0	3	0	3.015	28	adang, m
394	Storer, Nicholas P.; Babcock, Jonathan M.; Edwards, Jeffrey M.	2006	Field measures of western corn rootworm (Coleoptera : Chrysomelidae) mortality caused by Cry34/35Ab1 proteins expressed in maize event 59122 and implications for trait durability	JOURNAL OF ECONOMIC ENTOMOLOGY	99	4	1381	1387	USA	WOS:000239537800044	1	D	1	na	3	1	1.506	52	storer, n
395	Onstad, D. W.	2006	Modeling larval survival and movement to evaluate seed mixtures of transgenic corn for control of western corn rootworm (Coleoptera : Chrysomelidae)	JOURNAL OF ECONOMIC ENTOMOLOGY	99	4	1407	1414	USA	WOS:000239537800047	2	D	0	1	3	1	1.506	18	onstad, d
396	Liu, Xiaoxia; Zhang, Qingwen; Xu, Baoliang; Li, Jiancheng	2006	Effects of Cry1 Ac toxin of Bacillus thuringiensis and nuclear polyhedrosis virus of Helicoverpa armigera (Hubner) (Lepidoptera : Noctuidae) on larval mortality and pupation	PEST MANAGEMENT SCIENCE	62	8	729	737	Chine	WOS:000239288300006	3	E	0	0	3	0	2.694	8	liu, x
397	Torres, JB; Ruberson, JR	2006	Spatial and temporal dynamics of oviposition behavior of bollworm and three of its predators in Bt and non-Bt cotton fields	ENTOMOLOGIA EXPERIMENTALIS ET APPLICATA	120	1	11	22	USA	WOS:000238253400002	1	D	0	0	3	0	1.616	16	ruberson, j
398	Leniaud, L; Audiot, P; Bourguet, D; Frerot, B; Genestier, G; Lee, SF; Malausa, T; Le Pallec, AH; Souqual, MC; Ponsard, S	2006	Genetic structure of European and Mediterranean maize borer populations on several wild and cultivated host plants	ENTOMOLOGIA EXPERIMENTALIS ET APPLICATA	120	1	51	U4	France	WOS:000238253400006	3	D	0	0	3	0	1.616	25	bourguet, d
399	Vacher, Corinne; Bourguet, Denis; Desquilbet, Marion; Lemarie, Stephane; Ambec, Stefan; Hochberg, Michael E.	2006	Fees or refuges: which is better for the sustainable management of insect resistance to transgenic Bt corn?	BIOLOGY LETTERS	2	2	198	202	France	WOS:000241862500010	2	D	0	0	3	0	1.635	9	bourguet, d
400	Zhang, GF; Wan, FH; Liu, WX; Guo, HY	2006	Early instar response to plant-delivered Bt-toxin in a herbivore (Spodoptera litura) and a predator (Propylaea japonica)	CROP PROTECTION	25	6	527	533	Chine	WOS:000237762200002	1	E	0	0	3	0	1.493	22	wan, f
401	Clark, PL; Vaughn, TYT; Meinke, LJ; Molina-Ochoa, J; Foster, JE	2006	Diabrotica virgifera virgifera (Coleoptera : Chrysomelidae) larval feeding behavior on transgenic maize (MON 863) and its isoline	JOURNAL OF ECONOMIC ENTOMOLOGY	99	3	722	727	USA	WOS:000238234500019	2	D	1	1	3	1	1.506	27	meinke, l
402	Chilcutt, CF	2006	Cannibalism of Helicoverpa zea (Lepidoptera : Noctuidae) from Bacillus thuringiensis (Bt) transgenic corn versus non-Bt corn	JOURNAL OF ECONOMIC ENTOMOLOGY	99	3	728	732	USA	WOS:000238234500020	2	E	0	0	3	0	1.506	11	chilcutt, c
403	Wu, Kongming; Gu, Yuyuan; Head, Graham	2006	Resistance monitoring of Helicoverpa armigera (Lepidoptera : Noctuidae) to Bt insecticidal protein during 2001-2004 in China	JOURNAL OF ECONOMIC ENTOMOLOGY	99	3	893	898	Chine	WOS:000238234500042	1	D	1	1	3	1	1.506	30	wu, k
404	Gassmann, Aaron J.; Stock, S. Patricia; Carriere, Yves; Tabashnik, Bruce E.	2006	Effect of entomopathogenic nematodes on the fitness cost of resistance to Bt toxin Cry1Ac in pink bollworm (Lepidoptera : Gelechiidae)	JOURNAL OF ECONOMIC ENTOMOLOGY	99	3	920	926	USA	WOS:000238234500046	1	D	0	0	3	0	1.506	32	tabashnik, b
405	Nowatzki, Timothy M.; Zhou, Xuguo; Meinke, Lance J.; Vaughn, Ty; Siegfried, Blair D.	2006	Effect of Bacillus thuringiensis Cry3Bb1 protein on the feeding behavior and longevity of adult western corn rootworms (Coleoptera : Chrysomelidae)	JOURNAL OF ECONOMIC ENTOMOLOGY	99	3	927	930	USA	WOS:000238234500047	2	E	1	1	3	1	1.506	11	siegfried, b
406	Carriere, Yves; Nyboer, Megan E.; Ellers-Kirk, Christa; Sollome, James; Colletto, Nick; Antilla, Larry; Dennehy, Timothy J.; Staten, Robert T.; Tabashnik, Bruce E.	2006	Effect of resistance to Bacillus thuringiensis cotton on pink bollworm (Lepidoptera : Gelechiidae) response to sex pheromone	JOURNAL OF ECONOMIC ENTOMOLOGY	99	3	946	953	USA	WOS:000238234500050	2	D	0	0	3	0	1.506	8	tabashnik, b
407	Luo, SD; Wang, GR; Liang, GM; Wu, KM; Bai, LY; Ren, XG; Guo, YY	2006	Binding of three Cry1A toxins in resistant and susceptible strains of cotton bollworm (Helicoverpa armigera)	PESTICIDE BIOCHEMISTRY AND PHYSIOLOGY	85	2	104	109	Chine	WOS:000238008900007	2	D	0	0	3	0	2.014	12	wu, k
408	Dalecky, Ambroise; Ponsard, Sergine; Bailey, Richard I.; Pelissier, Celine; Bourguet, Denis	2006	Resistance evolution to Bt crops: Predispersal mating of European corn borers	PLOS BIOLOGY	4	6	1048	1057	France	WOS:000238249600018	3	D	0	0	2	0	9.343	22	bourguet, d
409	Gonzalez-Cabrera, J; Farinos, GP; Caccia, S; Diaz-Mendoza, M; Castanera, P; Leonardi, MG; Giordana, B; Ferre, J	2006	Toxicity and mode of action of Bacillus thuringiensis cry proteins in the Mediterranean corn borer, Sesamia nonagrioides (Lefebvre)	APPLIED AND ENVIRONMENTAL MICROBIOLOGY	72	4	2594	2600	Espagne	WOS:000236749400041	1	E	0	0	3	0	3.668	13	ferre, j
410	Williams, W. Paul; Buckley, Paul M.; Daves, Christopher A.	2006	Identifying resistance in corn to southwestern corn borer (Lepidoptera : Crambidae), fall armyworm (Lepidoptera : Noctuidae), and corn earworm (Lepidoptera : Noctuidae)	JOURNAL OF AGRICULTURAL AND URBAN ENTOMOLOGY	23	2	87	95	USA	WOS:000248518200004	1	E	0	na	3	na	0	5	buckley, p
411	Alves, AP; Spencer, TA; Tabashnik, BE; Siegfried, BD	2006	Inheritance of resistance to the Cry1Ab Bacillus thuringiensis toxin in Ostrinia nubilalis (Lepidoptera : crambidae)	JOURNAL OF ECONOMIC ENTOMOLOGY	99	2	494	501	USA	WOS:000236813800032	3	D	0	1	3	1	1.506	34	tabashnik, b
412	Stodola, TJ; Andow, DA; Hyden, AR; Hinton, JL; Roark, JJ; Buschman, LL; Porter, P; Cronholm, GB	2006	Frequency of resistance to Bacillus thuringiensis toxin Cry1Ab in southern United States corn belt population of European corn borer (Lepidoptera : Crambidae)	JOURNAL OF ECONOMIC ENTOMOLOGY	99	2	502	507	USA	WOS:000236813800033	1	D	0	0	3	0	1.506	47	andow, d
413	Cooper, SG; Douches, DS; Grafius, EJ	2006	Insecticidal activity of avidin combined with genetically engineered and traditional host plant resistance against Colorado potato beetle (Coleoptera : Chrysomelidae) larvae	JOURNAL OF ECONOMIC ENTOMOLOGY	99	2	527	536	USA	WOS:000236813800036	1	E	0	0	3	0	1.506	14	grafius, e
414	Qureshi, JA; Buschman, LL; Throne, JE; Ramaswamy, SB	2006	Dispersal of adult Diatraea grandiosella (Lepidoptera : Crambidae) and its implications for corn borer resistance management in Bacillus thuringiensis maize	ANNALS OF THE ENTOMOLOGICAL SOCIETY OF AMERICA	99	2	279	291	USA	WOS:000235963700009	2	D	0	1	3	1	1.19	10	buschman, l
415	Henneberry, TJ; Jech, LF; Maurer, J	2006	Pink bollworm (Lepidoptera : Gelechijdae) and tobacco budworm, cabbage looper and beet armyworm (Lepidoptera : Noctuidae) larval mortalities fed on Bacillus thuringiensis (BG (R)) cotton pollens and pink bollworm adult mortality fed on sucrose solutions containing Cry1Ac toxin	SOUTHWESTERN ENTOMOLOGIST	31	1	1	12	USA	WOS:000237012900001	1	E	0	na	3	na	0.462	0	henneberry, t
416	Gutierrez, AP; Ponsard, S	2006	Physiologically based demographics of Bt cotton-pest interactions - I. Pink bollworm resistance, refuge and risk	ECOLOGICAL MODELLING	191	40635	346	359	USA	WOS:000234951600003	2	D	0	na	3	na	2.321	6	ponsard, s
417	Gutierrez, AP; Adamczyk, JJ; Ponsard, S; Ellis, CK	2006	Physiologically based demographics of Bt cotton-pest interactions - II. Temporal refuges, natural enemy interactions	ECOLOGICAL MODELLING	191	40635	360	382	USA	WOS:000234951600004	2	D	0	na	3	na	2.321	21	adamczyk, j
418	Kranthi, KR; Dhawad, CS; Naidu, SR; Mate, K; Behere, GT; Wadaskar, RM; Kranthi, S	2006	Inheritance of resistance in Indian Helicoverpa armigera (Hubner) to Cry1Ac toxin of Bacillus thuringiensis	CROP PROTECTION	25	2	119	124	Inde	WOS:000234532300003	3	D	0	0	3	0	1.493	27	kranthi, k
419	He, KL; Wang, ZY; Bai, SX; Zheng, L; Wang, YB; Cui, HY	2006	Efficacy of transgenic Bt cotton for resistance to the Asian corn borer (Lepidoptera : Crambidae)	CROP PROTECTION	25	2	167	173	Chine	WOS:000234532300009	1	E	0	0	3	0	1.493	16	he, k
420	Ali, MI; Luttrell, RG; Young, SY	2006	Susceptibilities of Helicoverpa zea and Heliothis virescens (Lepidoptera : Noctuidae) populations to Cry1Ac insecticidal protein	JOURNAL OF ECONOMIC ENTOMOLOGY	99	1	164	175	USA	WOS:000235342200022	3	D	0	1	3	1	1.506	63	luttrell, r
421	Eizaguirre, M; Albajes, R; Lopez, C; Eras, J; Lumbierres, B; Pons, X	2006	Six years after the commercial introduction of Bt maize in Spain: field evaluation, impact and future prospects	TRANSGENIC RESEARCH	15	1	1	12	Espagne	WOS:000235309100001	2	D	0	0	3	0	2.322	30	eizaguirre, m
422	Midega, CAO; Khan, ZR; Van den Berg, J; Ogol, CKPO; Pickett, JA; Wadhams, LJ	2006	Maize stemborer predator activity under 'push-pull' system and Bt-maize: A potential component in managing Bt resistance	INTERNATIONAL JOURNAL OF PEST MANAGEMENT	52	1	1	10	Kenya	WOS:000235803300001	1	D	0	0	3	0	0.962	13	van den berg, j
423	Hussein, H; Habustova, O; Turanli, F; Sehnal, F	2006	Potato expressing beetle-specific Bacillus thuringiensis Cry3Aa toxin reduces performance of a moth	JOURNAL OF CHEMICAL ECOLOGY	32	1	1	13	Republique Tcheque	WOS:000235902000001	1	E	0	0	3	0	2.747	8	habustova, o
424	Teran-Vargas, AP; Rodriguez, JC; Blanco, CA; Martinez-Carrillo, JL; Cibrian-Tovar, J; Sanchez-Arroyo, H; Rodriguez-Del-Bosque, LA; Stanley, D	2005	Bollgard cotton and resistance of tobacco budworm (Lepidoptera : Noctuidae) to conventional insecticides in southern Tamaulipas, Mexico	JOURNAL OF ECONOMIC ENTOMOLOGY	98	6	2203	2209	Mexique	WOS:000233999500062	1	E	0	0	3	0	1.506	18	blanco, c
425	Mitchell, PD; Onstad, DW	2005	Effect of extended diapause on evolution of resistance to transgenic Bacillus thuringiensis corn by northern corn rootworm (Coleoptera : Chrysomelidae)	JOURNAL OF ECONOMIC ENTOMOLOGY	98	6	2220	2234	USA	WOS:000233999500064	2	D	0	1	3	1	1.506	8	onstad, d
426	Hussein, HM; Habustova, O; Sehnal, F	2005	Beetle-specific Bacillus thuringiensis Cry3Aa toxin reduces larval growth and curbs reproduction in Spodoptera littoralis (Boisd.)	PEST MANAGEMENT SCIENCE	61	12	1186	1192	Republique Tcheque	WOS:000233234400006	1	E	0	0	3	0	2.694	7	habustova, o
427	Singh, R; Channappa, RK; Deeba, F; Nagaraj, NJ; Sukavaneaswaran, MK; Manjunath, TM	2005	Tolerance of Bt corn (MON810) to maize stem borer, Chilo partellus (LEPIDOPTERA : PYRALIDAE)	PLANT CELL REPORTS	24	9	556	560	Inde	WOS:000232844400008	1	E	1	na	3	1	3.071	8	channappa, r
428	Tabashnik, BE; Dennehy, TJ; Carriere, Y	2005	Delayed resistance to transgenic cotton in pink bollworm	PROCEEDINGS OF THE NATIONAL ACADEMY OF SCIENCES OF THE UNITED STATES OF AMERICA	102	43	15389	15393	USA	WOS:000232929400024	1	D	0	1	1	1	9.674	121	tabashnik, b
429	Head, G; Moar, M; Eubanks, M; Freeman, B; Ruberson, J; Hagerty, A; Turnipseed, S	2005	A multiyear, large-scale comparison of arthropod populations on commercially managed Bt and non-Bt cotton fields	ENVIRONMENTAL ENTOMOLOGY	34	5	1257	1266	USA	WOS:000232405800031	1	E	1	na	3	1	1.295	53	head, g
430	Oyediran, IO; Hibbard, BE; Clark, TL	2005	Western corn rootworm (Coleoptera : Chrysomelidae) beetle emergence from weedy Cry3Bb1 rootworm-resistant transgenic corn	JOURNAL OF ECONOMIC ENTOMOLOGY	98	5	1679	1684	USA	WOS:000232410700033	1	D	0	0	3	0	1.506	20	hibbard, b
431	Boiteau, G	2005	Recruitment of adult Colorado potato beetles in Bt-transgenic potato fields	AMERICAN JOURNAL OF POTATO RESEARCH	82	5	379	387	Canada	WOS:000232905700004	3	D	0	1	3	1	1.204	4	boiteau, g
432	He, K; Wang, Z; Wen, L; Bai, S; Ma, X; Yao, Z	2005	Determination of baseline susceptibility to Cry1Ab protein for Asian corn borer (Lep., Crambidae)	JOURNAL OF APPLIED ENTOMOLOGY	129	8	407	412	Chine	WOS:000231566300002	1	E	1	1	3	1	1.65	6	he, k
433	Li, HR; Oppert, B; Higgins, RA; Huang, FN; Buschman, LL; Gao, JR; Zhu, KY	2005	Characterization of cDNAs encoding three trypsin-like proteinases and mRNA quantitative analysis in Bt-resistant and -susceptible strains of Ostrinia nubilalis	INSECT BIOCHEMISTRY AND MOLECULAR BIOLOGY	35	8	847	860	USA	WOS:000230056400005	2	D	0	0	3	0	3.45	27	huang, f
434	Hibbard, BE; Vaughn, TT; Oyediran, IO; Clark, TL; Ellersieck, MR	2005	Effect of Cry3Bbl-expressing transgenic corn on plant-to-plant movement by western corn rootworm larvae (Coleoptera : Chrysomelidae)	JOURNAL OF ECONOMIC ENTOMOLOGY	98	4	1126	1138	USA	WOS:000231056100008	2	D	1	0	3	1	1.506	20	hibbard, b
435	Bird, LJ; Akhurst, RJ	2005	Fitness of Cry1A-resistant and -susceptible Helicoverpa armigera (Lepidoptera : Noctuidae) on Transgenic cotton with reduced levels of Cry1Ac	JOURNAL OF ECONOMIC ENTOMOLOGY	98	4	1311	1319	Australie	WOS:000231056100031	3	D	0	0	3	0	1.506	36	akhurst, r
436	Gahan, LJ; Ma, YT; Coble, MLM; Gould, F; Moar, WJ; Heckel, DG	2005	Genetic basis of resistance to Cry1Ac and Cry2Aa in Heliothis virescens (Lepidoptera : Noctuidae)	JOURNAL OF ECONOMIC ENTOMOLOGY	98	4	1357	1368	USA	WOS:000231056100037	2	D	0	0	3	0	1.506	46	gould, f
437	Olsen, KM; Daly, JC; Finnegan, EJ; Mahon, RJ	2005	Changes in Cry1Ac Bt transgenic cotton in response to two environmental factors: temperature and insect damage	JOURNAL OF ECONOMIC ENTOMOLOGY	98	4	1382	1390	Australie	WOS:000231056100040	1	E	0	0	3	0	1.506	25	mahon, r
438	Bourguet, D; Desquilbet, M; Lemarie, S	2005	Regulating insect resistance management: the case of non-Bt corn refuges in the US	JOURNAL OF ENVIRONMENTAL MANAGEMENT	76	3	210	220	France	WOS:000230714000003	3	D	0	0	3	0	2.723	27	bourguet, d
439	Kranthi, KR; Naidu, S; Dhawad, CS; Tatwawadi, A; Mate, K; Patil, E; Bharose, AA; Behere, GT; Wadaskar, RM; Kranthi, S	2005	Temporal and intra-plant variability of Cry1Ac expression in Bt-cotton and its influence on the survival of the cotton bollworm, Helicoverpa armigera (Hubner) (Noctuidae : Lepidoptera)	CURRENT SCIENCE	89	2	291	298	Inde	WOS:000230981300023	3	E	0	0	3	0	0.926	88	kranthi, k
440	Qureshi, JA; Buschman, LL; Throne, JE; Ramaswamy, SB	2005	Adult dispersal of Ostrinia nubilalis Hubner (Lepidoptera : Crambidae) and its implications for resistance management in Bt-maize	JOURNAL OF APPLIED ENTOMOLOGY	129	6	281	292	USA	WOS:000230432300001	2	D	0	1	3	1	1.65	22	buschman, l
441	Tabashnik, BE; Biggs, RW; Higginson, DM; Henderson, S; Unnithan, DC; Unnithan, GC; Ellers-Kirk, C; Sisterson, MS; Dennehy, TJ; Carriere, Y; Morin, S	2005	Association between resistance to Bt cotton and cadherin genotype in pink bollworm	JOURNAL OF ECONOMIC ENTOMOLOGY	98	3	635	644	USA	WOS:000229652600001	2	D	0	1	3	1	1.506	47	tabashnik, b
442	Carriere, Y; Ellers-Kirk, C; Biggs, R; Degain, B; Holley, D; Yafuso, C; Evans, P; Dennehy, TJ; Tabashnik, BE	2005	Effects of cotton cultivar on fitness costs associated with resistance of pink bollworm (Lepidoptera : Gelechiidae) to Bt cotton	JOURNAL OF ECONOMIC ENTOMOLOGY	98	3	947	954	USA	WOS:000229652600042	2	D	0	0	3	0	1.506	40	tabashnik, b
443	Crowder, DW; Onstad, DW; Gray, ME; Mitchell, PD; Spencer, JL; Brazee, RJ	2005	Economic analysis of dynamic management strategies utilizing transgenic corn for control of western corn rootworm (Coleoptera : Chrysomelidae)	JOURNAL OF ECONOMIC ENTOMOLOGY	98	3	961	975	USA	WOS:000229652600044	2	E	0	0	3	0	1.506	13	onstad, d
444	Olsen, KM; Daly, JC; Holt, HE; Finnegan, EJ	2005	Season-long variation in expression of Cry1Ac gene and efficacy of Bacillus thuringiensis toxin in transgenic cotton against Helicoverpa armigera (Lepidoptera : Noctuidae)	JOURNAL OF ECONOMIC ENTOMOLOGY	98	3	1007	1017	Australie	WOS:000229652600049	2	E	0	0	3	0	1.506	59	olsen, k
445	Gunning, RV; Dang, HT; Kemp, FC; Nicholson, IC; Moores, GD	2005	New resistance mechanism in Helicoverpa armigera threatens transgenic crops expressing Bacillus thuringiensis Cry1Ac toxin	APPLIED AND ENVIRONMENTAL MICROBIOLOGY	71	5	2558	2563	Australie	WOS:000229105300046	3	D	0	0	3	0	3.668	84	dang, h
446	Vaughn, T; Cavato, T; Brar, G; Coombe, T; DeGooyer, T; Ford, S; Groth, M; Howe, A; Johnson, S; Kolacz, K; Pilcher, C; Purcell, J; Romano, C; English, L; Pershing, J	2005	A method of controlling corn rootworm feeding using a Bacillus thuringiensis protein expressed in transgenic maize	CROP SCIENCE	45	3	931	938	USA	WOS:000229105700018	2	E	1	na	3	1	1.575	125	pilcher, c
447	Wu, KM; Mu, W; Liang, GM; Guo, YY	2005	Regional reversion of insecticide resistance in Helicoverpa armigera (Lepidoptera : Noctuidae) is associated with the use of Bt cotton in northern China	PEST MANAGEMENT SCIENCE	61	5	491	498	Chine	WOS:000228568700008	1	E	0	0	3	0	2.694	15	wu, k
448	Men, X; Ge, F; Edwards, CA; Yardim, EN	2005	The influence of pesticide applications on Helicoverpa armigera Hubner and sucking pests in transgenic Bt cotton and non-transgenic cotton in China	CROP PROTECTION	24	4	319	324	Chine	WOS:000227482400003	3	E	0	0	3	0	1.493	30	edwards, c
449	Qaim, M; De Janvry, A	2005	Bt cotton and pesticide use in Argentina: economic and environmental effects	ENVIRONMENT AND DEVELOPMENT ECONOMICS	10		179	200	Allemagne	WOS:000228701800004	1	D	0	0	3	0	0	36	de janvry, a
450	Siegfried, BD; Waterfield, N; ffrench-Constant, RH	2005	Expressed sequence tags from Diabrotica virgifera virgifera midgut identify a coleopteran cadherin and a diversity of cathepsins	INSECT MOLECULAR BIOLOGY	14	2	137	143	USA	WOS:000227859800004	2	D	0	0	3	0	2.589	28	siegfried, b
451	Wilson, TA; Rice, ME; Tollefson, JJ; Pilcher, CD	2005	Transgenic corn for control of the European corn borer and corn rootworms: a survey of Midwestern farmers' practices and perceptions	JOURNAL OF ECONOMIC ENTOMOLOGY	98	2	237	247	USA	WOS:000228259000001	2	E	1	0	3	1	1.506	14	rice, m
452	Eizaguirre, M; Tort, S; Lopez, C; Albajes, R	2005	Effects of sublethal concentrations of Bacillus thuringiensis on larval development of Sesamia nonagrioides	JOURNAL OF ECONOMIC ENTOMOLOGY	98	2	464	470	Espagne	WOS:000228259000031	2	D	0	0	3	0	1.506	9	eizaguirre, m
453	Crowder, DW; Onstad, DW	2005	Using a generational time-step model to simulate dynamics of adaptation to transgenic corn and crop rotation by western corn rootworm (Coleoptera : Chrysomelidae)	JOURNAL OF ECONOMIC ENTOMOLOGY	98	2	518	533	USA	WOS:000228259000038	2	D	0	0	3	0	1.506	25	onstad, d
454	Crowder, DW; Onstad, DW; Gray, ME; Pierce, CMF; Hager, AG; Ratcliffe, ST; Steffey, KL	2005	Analysis of the dynamics of adaptation to transgenic corn and crop rotation by western corn rootworm (Coleoptera : Chrysomelidae) using a daily time-step model	JOURNAL OF ECONOMIC ENTOMOLOGY	98	2	534	551	USA	WOS:000228259000039	2	D	0	0	3	0	1.506	27	onstad, d
455	Macrae, TC; Baur, ME; Boethel, DJ; Fitzpatrick, BJ; Gao, AG; Gamundi, JC; Harrison, LA; Kabuye, VT; Mcpherson, RM; Miklos, JA; Paradise, MS; Toedebusch, AS; Viegas, A	2005	Laboratory and field evaluations of transgenic soybean exhibiting high-dose expression of a synthetic Bacillus thuringiensis cry1A gene for control of Lepidoptera	JOURNAL OF ECONOMIC ENTOMOLOGY	98	2	577	587	USA	WOS:000228259000043	1	E	1	na	3	1	1.506	22	macrae, t
456	Yang, PY; Iles, M; Yan, S; Jolliffe, F	2005	Farmers' knowledge, perceptions and practices in transgenic Bt cotton in small producer systems in Northern China	CROP PROTECTION	24	3	229	239	Chine	WOS:000226959500005	3	E	0	0	3	0	1.493	40	iles, m
457	Dutton, A; Romeis, J; Bigler, F	2005	Effects of Bt maize expressing Cry1Ab and Bt spray on Spodoptera littoralis	ENTOMOLOGIA EXPERIMENTALIS ET APPLICATA	114	3	161	169	Suisse	WOS:000227388400001	1	E	0	0	3	0	1.616	29	romeis, j
458	Williams, WP; Windham, GL; Buckley, PM; Perkins, JM	2005	Southwestern corn borer damage and aflatoxin accumulation in conventional and transgenic corn hybrids	FIELD CROPS RESEARCH	91	40603	329	336	USA	WOS:000226473400018	1	E	1	1	3	1	2.976	21	buckley, p
459	Xu, XJ; Yu, LY; Wu, YD	2005	Disruption of a cadherin gene associated with resistance to Cry1Ac delta-endotoxin of Bacillus thuringiensis in Helicoverpa armigera	APPLIED AND ENVIRONMENTAL MICROBIOLOGY	71	2	948	954	Chine	WOS:000227043400045	3	D	0	0	3	0	3.668	152	wu, yd
460	Gore, J; Adamczyk, JJ; Blanco, CA	2005	Selective feeding of tobacco budworm and bollworm (Lepidoptera : Noctuidae) on meridic diet with different concentrations of Bacillus thuringiensis proteins	JOURNAL OF ECONOMIC ENTOMOLOGY	98	1	88	94	USA	WOS:000226816100011	2	E	0	na	3	na	1.506	24	adamczyk, j
461	Wan, P; Zhang, YJ; Wu, KM; Huang, MS	2005	Seasonal expression profiles of insecticidal protein and control efficacy against Helicoverpa armigera for Bt cotton in the Yangtze River Valley of China	JOURNAL OF ECONOMIC ENTOMOLOGY	98	1	195	201	Chine	WOS:000226816100025	2	E	0	0	3	0	1.506	51	wu, k
462	Speese, J; Kuhar, TP; Bratsch, AD; Nault, BA; Barlow, VM; Cordero, RJ; Shen, ZX	2005	Efficacy and economics of fresh-market Bt transgenic sweet corn in Virginia	CROP PROTECTION	24	1	57	64	USA	WOS:000225681500008	1	E	0	0	3	0	1.493	4	shen, z
463	Flannagan, RD; Yu, CG; Mathis, JP; Meyer, TE; Shi, XM; Siqueira, HAA; Siegfried, BD	2005	Identification, cloning and expression of a Cry1Ab cadherin receptor from European corn borer, Ostrinia nubilalis (Hubner) (Lepidoptera : Crambidae)	INSECT BIOCHEMISTRY AND MOLECULAR BIOLOGY	35	1	33	40	USA	WOS:000226402700004	2	D	1	1	3	1	3.45	56	siegfried, b
464	Javaid, I; Joshi, J; Dadson, RB; Hashem, FM; Allen, AL	2005	The potential of Bt corn as a trap crop for the control of corn earworm, Helicoverpa zea Boddie, in soybean	JOURNAL OF SUSTAINABLE AGRICULTURE	26	1	115	121	USA	WOS:000231249800008	1	E	0	0	3	0	1.372	3	allen, a
465	Adamczyk, JJ; Gore, J	2004	Laboratory and field performance of cotton containing Cry1ac, Cry1f, and both Cry1ac and Cry1f (Widestrike((R))) against beet armyworm and fall armyworm larvae (Lepidoptera : Noctuidae)	FLORIDA ENTOMOLOGIST	87	4	427	432	USA	WOS:000226262600001	3	E	0	na	3	na	0.997	32	adamczyk, j
466	Castro, BA; Leonard, BR; Riley, TJ	2004	Management of feeding damage and survival of southwestern corn borer and sugarcane borer (Lepidoptera : Crambidae) with Bacillus thuringiensis transgenic field corn	JOURNAL OF ECONOMIC ENTOMOLOGY	97	6	2106	2116	USA	WOS:000225907800046	1	E	0	0	3	0	1.506	25	leonard, b
467	Siqueira, HAA; Nickerson, KW; Moellenbeck, D; Siegfried, BD	2004	Activity of gut proteinases from Cry1Ab-selected colonies of the European corn borer, Ostrinia nubilalis (Lepidoptera : Crambidae)	PEST MANAGEMENT SCIENCE	60	12	1189	1196	USA	WOS:000225475000005	2	D	1	1	3	1	2.694	15	siegfried, b
468	Dingha, BN; Moar, WJ; Appel, AG	2004	Effects of Bacillus thuringiensis Cry1C toxin on the metabolic rate of Cry1C resistant and susceptible Spodoptera exigua (Lepidoptera : Noctuidae)	PHYSIOLOGICAL ENTOMOLOGY	29	5	409	418	USA	WOS:000225768000001	2	D	0	0	3	0	1.416	17	moar, w
469	McAllister, CD; Bischoff, KP; Gravois, KA; Schexnayder, HP; Reagan, TE	2004	Transgenic Bt-corn affects sugarcane borer in Louisiana	SOUTHWESTERN ENTOMOLOGIST	29	4	263	269	USA	WOS:000226211800003	1	E	0	na	3	na	0.462	14	reagan, t
470	Morin, S; Henderson, S; Fabrick, JA; Carriere, Y; Dennehy, TJ; Brown, JK; Tabashnik, BE	2004	DNA-based detection of Bt resistance alleles in pink bollworm	INSECT BIOCHEMISTRY AND MOLECULAR BIOLOGY	34	11	1225	1233	Israel	WOS:000225209200009	2	D	0	1	3	1	3.45	39	tabashnik, b
471	Bontemps, A; Bourguet, D; Pelozuelo, L; Bethenod, MT; Ponsard, S	2004	Managing the evolution of Bacillus thuringiensis resistance in natural populations of the European corn borer, Ostrinia nubilalis: host plant, host race and pherotype of adult males at aggregation sites	PROCEEDINGS OF THE ROYAL SOCIETY B-BIOLOGICAL SCIENCES	271	1553	2179	2185	France	WOS:000224554600013	3	D	0	0	3	0	5.051	27	bourguet, d
472	Eizaguirre, M; Lopez, C; Albajes, R	2004	Dispersal capacity in the Mediterranean corn borer, Sesamia nonagrioides	ENTOMOLOGIA EXPERIMENTALIS ET APPLICATA	113	1	25	34	Espagne	WOS:000224443800003	2	D	0	0	3	0	1.616	11	eizaguirre, m
473	Buntin, GD; All, JN; Lee, RD; Wilson, DM	2004	Plant-incorporated Bacillus thuringiensis resistance for control of fall armyworm and corn earworm (Lepidoptera : Noctuidae) in corn	JOURNAL OF ECONOMIC ENTOMOLOGY	97	5	1603	1611	USA	WOS:000224653200016	1	E	0	na	3	na	1.506	25	buntin, g
474	Bird, LJ; Akhurst, RJ	2004	Relative fitness of CrylA-resistant and -susceptible Helicoverpa armigera (Lepidoptera : Noctuidae) on conventional and transgenic cotton	JOURNAL OF ECONOMIC ENTOMOLOGY	97	5	1699	1709	Australie	WOS:000224653200029	1	D	0	0	3	0	1.506	65	akhurst, r
475	Carriere, Y; Ellers-Kirk, C; Biggs, R; Higginson, DM; Dennehy, TJ; Tabashnik, BE	2004	Effects of gossypol on fitness costs associated with resistance to Bt cotton in pink bollworm	JOURNAL OF ECONOMIC ENTOMOLOGY	97	5	1710	1718	USA	WOS:000224653200030	1	D	0	0	3	0	1.506	49	tabashnik, b
476	Jackson, RE; Bradley, JR; Van Duyn, JW; Gould, F	2004	Comparative production of Helicoverpa zea (Lepidoptera : Noctuidae) from transgenic cotton expressing either one or two Bacillus thuringiensis proteins with and without insecticide oversprays	JOURNAL OF ECONOMIC ENTOMOLOGY	97	5	1719	1725	USA	WOS:000224653200031	1	E	0	1	3	1	1.506	40	gould, f
477	Abel, CA; Adamczyk, JJ	2004	Relative concentration of Cry1A in maize leaves and cotton bolls with diverse chlorophyll content and corresponding larval development of fall armyworm (Lepidoptera : Noctuidae) and southwestern corn borer (Lepidoptera : Crambidae) on maize whorl leaf profiles	JOURNAL OF ECONOMIC ENTOMOLOGY	97	5	1737	1744	USA	WOS:000224653200034	3	D	0	na	3	na	1.506	24	adamczyk, j
478	Lu, MG; Rui, CH; Zhao, JZ; Jian, GL; Fan, XL; Gao, XW	2004	Selection and heritability of resistance to Bacillus thuringiensis subsp kurstaki and transgenic cotton in Helicoverpa armigera (Lepidoptera : Noctuidae)	PEST MANAGEMENT SCIENCE	60	9	887	893	Chine	WOS:000223539300007	2	D	0	0	3	0	2.694	8	zhao, jz
479	Li, GP; Wu, KM; Gould, F; Feng, HQ; He, YZ; Guo, YY	2004	Frequency of Bt resistance genes in Helicoverpa armigera populations from the Yellow River cotton-farming region of China	ENTOMOLOGIA EXPERIMENTALIS ET APPLICATA	112	2	135	143	Chine	WOS:000223268800008	3	D	0	0	3	0	1.616	36	wu, k
480	Farrar, RR; Shapiro, M; Shepard, BM	2004	Activity of the nucleopolyhedrovirus of the fall armyworm (Lepidoptera : Noctuidae) on foliage of transgenic sweet corn expressing a CryIA (b) toxin	ENVIRONMENTAL ENTOMOLOGY	33	4	982	989	USA	WOS:000223650800024	3	E	0	na	3	na	1.295	10	farrar, r
481	Wilson, TA; Hibbard, BE	2004	Host suitability of nonmaize agroecosystem grasses for the western corn rootworm (Coleoptera : Chrysomelidae)	ENVIRONMENTAL ENTOMOLOGY	33	4	1102	1108	USA	WOS:000223650800040	2	D	0	0	3	0	1.295	29	hibbard, b
482	Reardon, BJ; Hellmich, RL; Sumerford, DV; Lewis, LC	2004	Growth, development, and survival of Nosema pyrausta-infected European corn borers (Lepidoptera : Crambidae) reared on meridic diet and Cry1Ab	JOURNAL OF ECONOMIC ENTOMOLOGY	97	4	1198	1201	USA	WOS:000223431900002	1	E	0	na	3	na	1.506	13	hellmich, r
483	Rang, C; Bergvingson, D; Bohorova, N; Hoisington, D; Frutos, R	2004	Competition of Bacillus thuringiensis Cry1 toxins for midgut binding sites: A basis for the development and management of transgenic tropical maize resistant to several stemborers	CURRENT MICROBIOLOGY	49	1	22	27	France	WOS:000222607500005	2	E	0	0	3	0	1.423	11	bergvingson, d
484	Abel, CA; Pollan, MC	2004	Field resistance of Bacillus thuringiensis Berliner transformed maize to fall armyworm (Lepidoptera : Noctuidae) and Southwestern corn borer (Lepidoptera : Crambidae) leaf feeding	JOURNAL OF ENTOMOLOGICAL SCIENCE	39	3	325	336	USA	WOS:000224006300004	1	E	0	na	3	na	0.512	6	abel, c
485	Wu, K; Feng, H; Guo, Y	2004	Evaluation of maize as a refuge for management of resistance to Bt cotton by Helicoverpa armigera (Hubner) in the Yellow River cotton-farming region of China	CROP PROTECTION	23	6	523	530	Chine	WOS:000221156800006	1	D	0	0	3	0	1.493	28	wu, k
486	Tabashnik, BE; Liu, YB; Unnithan, DC; Carriere, W; Dennehy, TJ; Morin, S	2004	Shared genetic basis of resistance to bt toxin Cry1Ac in independent strains of pink bollworm	JOURNAL OF ECONOMIC ENTOMOLOGY	97	3	721	726	USA	WOS:000222315200001	2	D	0	0	3	0	1.506	25	tabashnik, b
487	Hibbard, BE; Higdon, ML; Duran, DP; Schweikert, YM; Ellersieck, MR	2004	Role of egg density on establishment and plant-to-plant movement by western corn rootworm larvae (Coleoptera : Chrysomelidae)	JOURNAL OF ECONOMIC ENTOMOLOGY	97	3	871	882	USA	WOS:000222315200024	3	D	0	0	3	0	1.506	42	hibbard, b
488	Siqueira, HAA; Moellenbeck, D; Spencer, T; Siegfried, BD	2004	Cross-resistance of CrylAb-selected Ostrinia nubilalis (Lepidoptera : Crambidae) to Bacillus thuringiensis delta-endotoxins	JOURNAL OF ECONOMIC ENTOMOLOGY	97	3	1049	1057	USA	WOS:000222315200048	2	D	1	1	3	1	1.506	39	siegfried, b
489	Men, XY; Ge, F; Edwards, CA; Yardim, EN	2004	Influence of pesticide applications on pest and predatory arthropods associated with transgenic Bt cotton and nontransgenic cotton plants	PHYTOPARASITICA	32	3	246	254	Chine	WOS:000221555400006	3	E	0	0	3	0	0.901	17	edwards, c
490	Chilcutt, CF; Tabashnik, BE	2004	Contamination of refuges by Bacillus thuringiensis toxin genes from transgenic maize	PROCEEDINGS OF THE NATIONAL ACADEMY OF SCIENCES OF THE UNITED STATES OF AMERICA	101	20	7526	7529	USA	WOS:000221528100009	3	D	0	0	3	0	9.674	54	tabashnik, b
491	Dillehay, BL; Roth, GW; Calvin, DD; Kratochvil, RJ; Kuldau, GA; Hyde, JA	2004	Performance of Bt corn hybrids, their near isolines, and leading corn hybrids in Pennsylvania and Maryland	AGRONOMY JOURNAL	96	3	818	824	USA	WOS:000221754000028	1	E	0	0	3	0	1.441	19	calvin, d
492	Wan, P; Wu, K; Huang, M; Wu, J	2004	Seasonal pattern of infestation by pink bollworm Pectinophora gossypiella (Saunders) in field plots of Bt transgenic cotton in the Yangtze River valley of China	CROP PROTECTION	23	5	463	467	Chine	WOS:000220524200012	1	E	0	1	3	1	1.493	21	wu, k
493	Buntin, GD; Flanders, KL; Lynch, RE	2004	Assessment of experimental Bt events against fall armyworm and corn earworm in field corn	JOURNAL OF ECONOMIC ENTOMOLOGY	97	2	259	264	USA	WOS:000221038400013	1	E	0	1	3	1	1.506	14	buntin, g
494	Mellet, MA; Schoeman, AS; Broodryk, SW; Hofs, JL	2004	Bollworm (Helicoverpa armigera (Hubner), Lepidoptera : Noctuidae) occurrences in Bt- and non-Bt-cotton fields, Marble Hall, Mpumalanga, South Africa	AFRICAN ENTOMOLOGY	12	1	107	115	Afrique du Sud	WOS:000222117200012	1	E	1	0	3	1	0.365	4	broodryk, s
495	Estela, A; Escriche, B; Ferre, J	2004	Interaction of Bacillus thuringiensis toxins with larval midgut binding sites of Helicoverpa armigera (Lepidoptera : Noctuidae)	APPLIED AND ENVIRONMENTAL MICROBIOLOGY	70	3	1378	1384	Espagne	WOS:000220154800016	2	D	0	0	3	0	3.668	57	ferre, j
496	Kumar, H; Kumar, V	2004	Tomato expressing Cry1A(b) insecticidal protein from Bacillus thuringiensis protected against tomato fruit borer, Helicoverpa armigera (Hubner) (Lepidoptera : Noctuidae) damage in the laboratory, greenhouse and field	CROP PROTECTION	23	2	135	139	Inde	WOS:000188399500008	1	E	1	1	3	1	1.493	12	kumar, v
497	Meng, FX; Shen, JL; Zhou, WJ; Cen, HM	2004	Long-term selection for resistance to transgenic cotton expressing Bacillus thuringiensis toxin in Helicoverpa armigera (Hubner) (Lepidoptera : Noctuidae)	PEST MANAGEMENT SCIENCE	60	2	167	172	Chine	WOS:000188502300010	3	D	0	0	3	0	2.694	9	shen, j
498	Linacre, NA; Thompson, CJ	2004	Dynamics of insect resistance in Bt-corn	ECOLOGICAL MODELLING	171	3	271	278	Australie	WOS:000188414300004	2	D	0	na	3	na	2.321	4	linacre, n
499	Demont, M; Tollens, E	2004	First impact of biotechnology in the EU: Bt maize adoption in Spain	ANNALS OF APPLIED BIOLOGY	145	2	197	207	Belgique	WOS:000224481800008	1	E	0	0	3	0	2	23	demont, m
500	Farinos, GP; de la Poza, M; Hernandez-Crespo, P; Ortego, F; Castanera, P	2004	Resistance monitoring of field populations of the corn borers Sesamia nonagrioides and Ostrinia nubilalis after 5 years of Bt maize cultivation in Spain	ENTOMOLOGIA EXPERIMENTALIS ET APPLICATA	110	1	23	30	Espagne	WOS:000187405100003	1	D	0	0	3	0	1.616	52	castanera, p
501	Adamczyk, JJ; Gore, J	2004	Development of bollworms, Helicoverpa zea, on two commercial Bollgard (R) cultivars that differ in overall Cry1Ac levels	JOURNAL OF INSECT SCIENCE	4				USA	WOS:000226161700009	3	E	0	na	3	na	1.025	12	adamczyk, j
502	Glaser, JA; Matten, SR	2003	Sustainability of insect resistance management strategies for transgenic Bt corn	BIOTECHNOLOGY ADVANCES	22	40574	45	69	USA	WOS:000188053400007	2	D	0	0	3	0	9.015	36	glaser, j
503	Henneberry, TJ; Jech, LF; de la Torre, T	2003	Nucotn 33B (R) and Delta and Pineland cottons: Pink bollworm (Lepidoptera : Gelechiidae) infestations and Cry1Ac toxic protein in overwintered and seeded cottons with bioassay mortalities of other lepidopterous larvae.	SOUTHWESTERN ENTOMOLOGIST	28	4	281	292	USA	WOS:000187743500008	1	E	0	na	3	na	0.462	2	henneberry, t
504	Sayyed, AH; Schuler, TH; Wright, DJ	2003	Inheritance of resistance to Bt canola in a f ield-derived population of Plutella xylostella	PEST MANAGEMENT SCIENCE	59	11	1197	1202	UK	WOS:000186248900004	3	D	0	0	3	0	2.694	8	wright, d
505	Jurat-Fuentes, JL; Gould, FL; Adang, MJ	2003	Dual resistance to Bacillus thuringiensis Cry1Ac and Cry2Aa toxins in Heliothis virescens suggests multiple mechanisms of resistance	APPLIED AND ENVIRONMENTAL MICROBIOLOGY	69	10	5898	5906	USA	WOS:000185881300022	3	D	0	na	3	na	3.668	47	gould, f
506	Sumerford, DV	2003	Larval development of Spodoptera exigua (Lepidoptera : Noctuidae) larvae on artificial diet and cotton leaves containing a Bacillus thuringiensis toxin: Heritable variation to tolerate CRY1AC	FLORIDA ENTOMOLOGIST	86	3	295	299	USA	WOS:000186085700007	3	D	0	na	3	na	0.997	0	sumerford, d
507	Gonzalez-Cabrera, J; Escriche, B; Tabashnik, BE; Ferre, J	2003	Binding of Bacillus thuringiensis toxins in resistant and susceptible strains of pink bollworm (Pectinophora gossypiella)	INSECT BIOCHEMISTRY AND MOLECULAR BIOLOGY	33	9	929	935	Espagne	WOS:000185157600008	2	D	0	0	3	0	3.45	44	tabashnik, b
508	O'Rourke, PK; Hutchison, WD	2003	Sequential sampling plans for estimating European corn borer (Lepidoptera : Crambidae) and corn earworm (Lepidoptera: Noctuidae) larval density in sweet corn ears	CROP PROTECTION	22	7	903	909	USA	WOS:000184355900001	2	E	0	0	3	0	1.493	8	hutchison, w
509	Akhurst, RJ; James, W; Bird, LJ; Beard, C	2003	Resistance to the Cry1Ac delta-endotoxin of Bacillus thuringiensis in the cotton bollworm, Helicoverpa armigera (Lepidoptera : Noctuidae)	JOURNAL OF ECONOMIC ENTOMOLOGY	96	4	1290	1299	Australie	WOS:000185018100033	3	D	0	0	3	0	1.506	147	akhurst, r
510	Wu, KM; Guo, YY; Lv, N; Greenplate, JT; Deaton, R	2003	Efficacy of transgenic cotton containing a cry1Ac gene from Bacillus thuringiensis against Helicoverpa armigera (Lepidoptera : Noctuidae) in Northern China	JOURNAL OF ECONOMIC ENTOMOLOGY	96	4	1322	1328	Chine	WOS:000185018100037	1	E	1	1	3	1	1.506	44	wu, k
511	Greenplate, JT; Mullins, JW; Penn, SR; Dahm, A; Reich, BJ; Osborn, JA; Rahn, PR; Ruschke, L; Shappley, ZW	2003	Partial characterization of cotton plants expressing two toxin proteins from Bacillus thuringiensis: relative toxin contribution, toxin interaction, and resistance management	JOURNAL OF APPLIED ENTOMOLOGY-ZEITSCHRIFT FUR ANGEWANDTE ENTOMOLOGIE	127	6	340	347	USA	WOS:000183511900006	1	D	1	na	3	1	1.65	61	greenplate, j
512	Gore, J; Leonard, BR; Gable, RH	2003	Distribution of bollworm, Helicoverpa zea (Boddie), injured reproductive structures on genetically engineered Bacillus thuringiensis var. kurstaki Berliner cotton	JOURNAL OF ECONOMIC ENTOMOLOGY	96	3	699	705	USA	WOS:000183648000028	1	E	0	0	3	0	1.506	16	leonard, b
513	Chitkowski, RL; Turnipseed, SG; Sullivan, MJ; Bridges, WC	2003	Field and laboratory evaluations of transgenic cottons expressing one or two Bacillus thuringiensis var. kurstaki Berliner proteins for management of noctuid (Lepidoptera) pests	JOURNAL OF ECONOMIC ENTOMOLOGY	96	3	755	762	USA	WOS:000183648000034	1	E	0	1	3	1	1.506	46	turnipseed, s
514	Horner, TA; Dively, GP; Herbert, DA	2003	Development, survival and fitness performance of Helicoverpa zea (Lepidoptera : Noctuidae) in MON810 Bt field corn	JOURNAL OF ECONOMIC ENTOMOLOGY	96	3	914	924	USA	WOS:000183648000057	3	D	0	1	3	1	1.506	26	dively, g
515	Horner, TA; Dively, GP; Herbert, DA	2003	Effects of MON810 Bt field corn on adult emergence of Helicoverpa zea (Lepidoptera : Noctuidae)	JOURNAL OF ECONOMIC ENTOMOLOGY	96	3	925	930	USA	WOS:000183648000058	3	D	0	1	3	1	1.506	10	dively, g
516	Horner, TA; Dively, GP	2003	Effect of MON810 Bt field corn on Helicoverpa zea (Lepidoptera : Noctuidae) cannibalism and its implications to resistance development	JOURNAL OF ECONOMIC ENTOMOLOGY	96	3	931	934	USA	WOS:000183648000059	3	D	0	1	3	1	1.506	11	dively, g
517	He, KL; Wang, ZY; Zhou, DR; Wen, LP; Song, YY; Yao, ZY	2003	Evaluation of transgenic Bt corn for resistance to the Asian corn borer (Lepidoptera : Pyralidae)	JOURNAL OF ECONOMIC ENTOMOLOGY	96	3	935	940	Chine	WOS:000183648000060	1	E	1	1	3	1	1.506	24	he, k
518	Pilcher, CD; Rice, ME	2003	Economic analysis of planting dates to manage European corn borer (Lepidoptera : Crambidae) with Bt corn	JOURNAL OF ECONOMIC ENTOMOLOGY	96	3	941	949	USA	WOS:000183648000061	2	E	0	1	3	1	1.506	7	rice, m
519	Catangui, MA	2003	Transgenic Bacillus thuringiensis corn hybrid performance against univoltine ecotype European corn borer (Lepidoptera : Crambidae) in South Dakota	JOURNAL OF ECONOMIC ENTOMOLOGY	96	3	957	968	USA	WOS:000183648000063	2	E	0	1	3	1	1.506	4	catangui, m
520	Vacher, C; Bourguet, D; Rousset, F; Chevillon, C; Hochberg, ME	2003	Modelling the spatial configuration of refuges for a sustainable control of pests: a case study of Bt cotton	JOURNAL OF EVOLUTIONARY BIOLOGY	16	3	378	387	France	WOS:000182322200002	1	D	0	0	3	0	3.232	47	bourguet, d
521	Bourguet, D; Chaufaux, J; Seguin, M; Buisson, C; Hinton, JL; Stodola, TJ; Porter, P; Cronhohn, G; Buschman, LL; Andow, DA	2003	Frequency of alleles conferring resistance to Bt maize in French and US corn belt populations of the European corn borer, Ostrinia nubilalis	THEORETICAL AND APPLIED GENETICS	106	7	1225	1233	France	WOS:000183398100011	1	D	0	0	3	0	3.79	70	bourguet, d
522	Morin, S; Biggs, RW; Sisterson, MS; Shriver, L; Ellers-Kirk, C; Higginson, D; Holley, D; Gahan, LJ; Heckel, DG; Carriere, Y; Dennehy, TJ; Brown, JK; Tabashnik, BE	2003	Three cadherin alleles associated with resistance to Bacillus thuringiensis in pink bollworm	PROCEEDINGS OF THE NATIONAL ACADEMY OF SCIENCES OF THE UNITED STATES OF AMERICA	100	9	5004	5009	USA	WOS:000182612600010	2	D	0	1	3	1	9.674	240	tabashnik, b
523	Genissel, A; Augustin, S; Courtin, C; Pilate, G; Lorme, P; Bourguet, D	2003	Initial frequency of alleles conferring resistance to Bacillus thuringiensis poplar in a field population of Chrysomela tremulae	PROCEEDINGS OF THE ROYAL SOCIETY B-BIOLOGICAL SCIENCES	270	1517	791	797	France	WOS:000182400300003	3	D	0	0	3	0	5.051	32	bourguet, d
524	Wu, KM; Guo, YY	2003	Influences of Bacillus thuringiensis Berliner cotton planting on population dynamics of the cotton aphid, Aphis gossypii Glover, in northern China	ENVIRONMENTAL ENTOMOLOGY	32	2	312	318	Chine	WOS:000182354100010	1	E	0	0	3	0	1.295	44	wu, k
525	Bokonon-Ganta, AH; Bernal, JS; Pietrantonio, PV; Setamou, M	2003	Survivorship and development of fall armyworm, Spodoptera frugiperda (J. E. Smith) (Lepidoptera : Noctuidae), on conventional and transgenic maize cultivars expressing Bacillus thuringiensis Cry9C and Cry1A(b) endotoxins	INTERNATIONAL JOURNAL OF PEST MANAGEMENT	49	2	169	175	USA	WOS:000182720200012	2	E	0	0	3	0	0.962	10	bernal, j
526	Coombs, JJ; Douches, DS; Li, WB; Grafius, EJ; Pett, WL	2003	Field evaluation of natural, engineered, and combined resistance mechanisms in potato for control of colorado potato beetle	JOURNAL OF THE AMERICAN SOCIETY FOR HORTICULTURAL SCIENCE	128	2	219	224	USA	WOS:000180888500011	1	E	0	0	3	0	1.276	10	grafius, e
527	Carriere, Y; Ellers-Kirk, C; Sisterson, M; Antilla, L; Whitlow, M; Dennehy, TJ; Tabashnik, BE	2003	Long-term regional suppression of pink bollworm by Bacillus thuringiensis cotton	PROCEEDINGS OF THE NATIONAL ACADEMY OF SCIENCES OF THE UNITED STATES OF AMERICA	100	4	1519	1523	USA	WOS:000181073000016	1	E	0	1	3	1	9.674	151	tabashnik, b
528	Martel, C; Rejasse, A; Rousset, F; Bethenod, MT; Bourguet, D	2003	Host-plant-associated genetic differentiation in Northern French populations of the European corn borer	HEREDITY	90	2	141	149	France	WOS:000181543000006	3	D	0	0	3	0	3.805	63	bourguet, d
529	Musser, FR; Shelton, AM	2003	Bt sweet corn and selective insecticides: Impacts on pests and predators	JOURNAL OF ECONOMIC ENTOMOLOGY	96	1	71	80	USA	WOS:000180967000011	1	E	0	0	3	0	1.506	75	shelton, a
530	Storer, NP; Peck, SL; Gould, F; Van Duyn, JW; Kennedy, GG	2003	Spatial processes in the evolution of resistance in Helicoverpa zea (Lepidoptera : Noctuidae) to Bt transgenic corn and cotton in a mixed agroecosystem: a biology-rich stochastic simulation model	JOURNAL OF ECONOMIC ENTOMOLOGY	96	1	156	172	USA	WOS:000180967000023	2	D	0	1	3	1	1.506	50	gould, f
531	Storer, NP; Peck, SL; Gould, F; Van Duyn, JW; Kennedy, GG	2003	Sensitivity analysis of a spatially-explicit stochastic simulation model of the evolution of resistance in Helicoverpa zea (Lepidoptera : Noctuidae) to Bt transgenic corn and cotton	JOURNAL OF ECONOMIC ENTOMOLOGY	96	1	173	187	USA	WOS:000180967000024	2	D	0	1	3	1	1.506	23	gould, f
532	Bruns, HA; Abel, CA	2003	Nitrogen fertility effects on Bt delta-endotoxin and nitrogen concentrations of maize during-early growth	AGRONOMY JOURNAL	95	1	207	211	USA	WOS:000182261000023	2	E	0	na	3	na	1.441	34	abel, c
533	Boiteau, G; Alyokhin, A; Ferro, DN	2003	The Colorado potato beetle in movement	CANADIAN ENTOMOLOGIST	135	1	1	22	Canada	WOS:000181477900001	2	D	0	na	3	na	0.837	33	alyokhin, a
534	Gould, F; Blair, N; Reid, M; Rennie, TL; Lopez, J; Micinski, S	2002	Bacillus thuringiensis-toxin resistance management: Stable isotope assessment of alternate host use by Helicoverpa zea	PROCEEDINGS OF THE NATIONAL ACADEMY OF SCIENCES OF THE UNITED STATES OF AMERICA	99	26	16581	16586	USA	WOS:000180101600016	1	D	0	0	3	0	9.674	56	gould, f
535	Losey, JE; Carter, ME; Silverman, SA	2002	The effect of stem diameter on European corn borer behavior and survival: potential consequences for IRM in Bt-corn	ENTOMOLOGIA EXPERIMENTALIS ET APPLICATA	105	2	89	96	USA	WOS:000180700200004	3	D	0	0	3	0	1.616	7	carter, m
536	Williams, WP; Windham, GL; Buckley, PM; Daves, CA	2002	Aflatoxin accumulation in conventional and transgenic corn hybrids infested with southwestern corn borer (Lepidoptera : Crambidae)	JOURNAL OF AGRICULTURAL AND URBAN ENTOMOLOGY	19	4	227	236	USA	WOS:000189114400005	1	E	0	na	3	na	0	13	buckley, p
537	Pilcher, CD; Rice, ME; Higgins, RA; Steffey, KL; Hellmich, RL; Witkowski, J; Calvin, D; Ostlie, KR; Gray, M	2002	Biotechnology and the European corn borer: Measuring historical farmer perceptions and adoption of transgenic Bt corn as a pest management strategy	JOURNAL OF ECONOMIC ENTOMOLOGY	95	5	878	892	USA	WOS:000178550000002	2	E	0	na	3	na	1.506	22	hellmich, r
538	Tabashnik, BE; Liu, TB; Dennehy, TJ; Sims, MA; Sisterson, MS; Biggs, RW; Carriere, Y	2002	Inheritance of resistance to Bt toxin Cry1Ac in a field-derived strain of pink bollworm (Lepidoptera : Gelechiidae)	JOURNAL OF ECONOMIC ENTOMOLOGY	95	5	1018	1026	USA	WOS:000178550000019	3	D	0	0	3	0	1.506	84	tabashnik, b
539	Tabashnik, BE; Dennehy, TJ; Sims, MA; Larkin, K; Head, GP; Moar, WJ; Carriere, Y	2002	Control of resistant pink bollworm (Pectinophora gossypiella) by transgenic cotton that produces Bacillus thivingiensis toxin Cry2Ab	APPLIED AND ENVIRONMENTAL MICROBIOLOGY	68	8	3790	3794	USA	WOS:000177260500016	2	E	1	1	3	1	3.668	64	tabashnik, b
540	Gore, J; Leonard, BR; Church, GE; Cook, DR	2002	Behavior of bollworm (Lepidoptera : Noctuidae) larvae on genetically engineered cotton	JOURNAL OF ECONOMIC ENTOMOLOGY	95	4	763	769	USA	WOS:000177448000016	2	E	0	0	3	0	1.506	37	leonard, b
541	Wu, KM; Guo, YY; Lv, N; Greenplate, JT; Deaton, R	2002	Resistance monitoring of Helicoverpa armigera (Lepidoptera : Noctuidae) to Bacillus thuringiensis insecticidal protein in China	JOURNAL OF ECONOMIC ENTOMOLOGY	95	4	826	831	Chine	WOS:000177448000025	1	D	1	1	3	1	1.506	39	wu, k
542	Wu, KM; Guo, YY; Gao, SS	2002	Evaluation of the natural refuge function for Helicoverpa armigera (Lepidoptera : Noctuidae) within Bacillus thuringiensis transgenic cotton growing areas in north China	JOURNAL OF ECONOMIC ENTOMOLOGY	95	4	832	837	Chine	WOS:000177448000026	2	D	0	0	3	0	1.506	50	wu, k
543	Huang, FN; Buschman, LL; Higgins, RA; Li, HR	2002	Survival of Kansas Dipel-resistant European corn borer (Lepidoptera : Crambidae) on Bt and Non-Bt corn hybrids	JOURNAL OF ECONOMIC ENTOMOLOGY	95	3	614	621	USA	WOS:000178371500014	1	D	0	0	3	0	1.506	38	huang, f
544	Binning, RR; Rice, ME	2002	Effects of Transgenic Bt corn on growth and development of the stalk borer Papaipema nebris (Lepidoptera : Noctuidae)	JOURNAL OF ECONOMIC ENTOMOLOGY	95	3	622	627	USA	WOS:000178371500015	1	E	1	na	3	1	1.506	6	rice, m
545	Burkness, EC; Hutchison, WD; Weinzierl, RA; Wedberg, JL; Wold, SJ; Shaw, JT	2002	Efficacy and risk efficiency of sweet corn hybrids expressing a Bacillus thuringiensis toxin for Lepidopteran pest management in the Midwestern US	CROP PROTECTION	21	2	157	169	USA	WOS:000174435900009	1	E	0	1	3	1	1.493	17	hutchison, w
546	Zhao, JZ; Li, YX; Collins, HL; Shelton, AM	2002	Examination of the F-2 screen for rare resistance alleles to Bacillus thuringiensis toxins in the diamondback moth (Lepidoptera : Plutellidae)	JOURNAL OF ECONOMIC ENTOMOLOGY	95	1	14	21	USA	WOS:000178371100002	2	D	0	0	3	0	1.506	37	shelton, a
547	Baute, TS; Sears, MK; Schaafsma, AW	2002	Use of transgenic Bacillus thuringiensis Berliner corn hybrids to determine the direct economic impact of the, European corn borer (Lepidoptera : Crambidae) on field corn in eastern Canada	JOURNAL OF ECONOMIC ENTOMOLOGY	95	1	57	64	Canada	WOS:000178371100008	2	E	0	1	3	1	1.506	20	schaafsma, a
548	Liu, YB; Tabashnik, BE; Dennehy, TJ; Carriere, Y; Sims, MA; Meyer, SK	2002	Oviposition on and mining in bolls of Bt and non-Bt cotton by resistant and susceptible pink bollworm (Lepidoptera : gelechiidae)	JOURNAL OF ECONOMIC ENTOMOLOGY	95	1	143	148	USA	WOS:000178371100019	2	D	0	0	3	0	1.506	22	tabashnik, b
549	Nault, BA	2001	Survival and fecundity of Bt-susceptible Colorado potato beetle adults after consumption of transgenic potato containing Bacillus thuringiensis subsp tenebrionis Cry3A toxin	ENTOMOLOGIA EXPERIMENTALIS ET APPLICATA	101	3	265	272	USA	WOS:000174481900007	3	D	0	0	3	0	1.616	7	nault, b
550	Hunt, TE; Higley, LG; Witkowski, JF; Young, LJ; Hellmich, RL	2001	Dispersal of adult European corn borer (Lepidoptera : Crambidae) within and proximal to irrigated and non-irrigated corn	JOURNAL OF ECONOMIC ENTOMOLOGY	94	6	1369	1377	USA	WOS:000172741000008	2	D	0	1	3	1	1.506	36	hellmich, r
551	Gore, J; Leonard, BR; Adamczyk, JJ	2001	Bollworm (Lepidoptera : Noctuidae) survival on 'Bollgard' and 'Bollgard II' cotton flower bud and flower components	JOURNAL OF ECONOMIC ENTOMOLOGY	94	6	1445	1451	USA	WOS:000172741000017	2	E	0	0	3	0	1.506	66	leonard, b
552	Zhao, JZ; Li, YX; Collins, HL; Cao, J; Earle, ED; Shelton, AM	2001	Different cross-resistance patterns in the diamondback moth (Lepidoptera : Plutellidae) resistant to Bacillus thuringiensis toxin CrylC	JOURNAL OF ECONOMIC ENTOMOLOGY	94	6	1547	1552	USA	WOS:000172741000032	2	D	0	0	3	0	1.506	37	shelton, a
553	Chaufaux, J; Seguin, M; Swanson, JJ; Bourguet, D; Siegfried, BD	2001	Chronic exposure of the European corn borer (Lepidoptera : Crambidae) to CrylAb Bacillus thuringiensis toxin	JOURNAL OF ECONOMIC ENTOMOLOGY	94	6	1564	1570	USA	WOS:000172741000035	3	D	0	0	3	0	1.506	46	siegfried, b
554	Carriere, Y; Ellers-Kirk, C; Liu, YB; Sims, MA; Patin, AL; Dennehy, TJ; Tabashnik, BE	2001	Fitness costs and maternal effects associated with resistance to transgenic cotton in the pink bollworm (Lepidoptera : Gelechiidae)	JOURNAL OF ECONOMIC ENTOMOLOGY	94	6	1571	1576	USA	WOS:000172741000036	1	D	0	0	3	0	1.506	76	tabashnik, b
555	Adamczyk, JJ; Adams, LC; Hardee, DD	2001	Field efficacy and seasonal expression profiles for terminal leaves of single and double Bacillus thuringiensis toxin cotton genotypes	JOURNAL OF ECONOMIC ENTOMOLOGY	94	6	1589	1593	USA	WOS:000172741000039	1	E	0	0	3	0	1.506	81	adamczyk, j
556	Martin, MA; Hyde, J	2001	Economic considerations for the adoption of transgenic crops: The case of Bt corn	JOURNAL OF NEMATOLOGY	33	4	173	177	USA	WOS:000180648100004	2	E	0	na	3	na	1.081	6	hyde, j
557	Henneberry, TJ; Jech, LF; de la Torre, T	2001	Effects of transgenic cotton on cabbage looper, tobacco budworm, and beet armyworm (Lepidoptera : Noctuidae) larval mortality and development and foliage consumption in the laboratory	SOUTHWESTERN ENTOMOLOGIST	26	4	325	338	USA	WOS:000175043500006	2	E	0	na	3	na	0.462	9	henneberry, t
558	Tan, SJ; Chen, XF; Li, DM; Zhang, HZ	2001	Can other host species of cotton bollworm be non-Bt refuges to prolong the effectiveness of Bt-cotton?	CHINESE SCIENCE BULLETIN	46	21	1804	1808	Chine	WOS:000172469000011	2	D	0	0	3	0	1.579	4	tan, s
559	Carriere, Y; Ellers-Kirk, C; Pedersen, B; Haller, S; Antilla, L	2001	Predicting spring moth emergence in the pink bollworm (Lepidoptera : Gelechiidae): Implications for managing resistance to transgenic cotton	JOURNAL OF ECONOMIC ENTOMOLOGY	94	5	1012	1021	USA	WOS:000171545000002	2	D	0	0	3	0	1.506	10	carriere, y
560	Ashfaq, M; Young, SY; McNew, RW	2001	Larval mortality and development of Pseudoplusia includens (Lepidoptera : Noctuidae) reared on a transgenic Bacillus thuringiensis-cotton cultivar expressing CryIAc insecticidal protein	JOURNAL OF ECONOMIC ENTOMOLOGY	94	5	1053	1058	USA	WOS:000171545000007	1	E	0	na	3	na	1.506	8	ashfaq, m
561	Liu, YB; Tabashnik, BE; Dennehy, TJ; Patin, AL; Sims, MA; Meyer, SK; Carriere, Y	2001	Effects of Bt cotton and Cry1Ac toxin on survival and development of pink bollworm (Lepidoptera : Gelechiidae)	JOURNAL OF ECONOMIC ENTOMOLOGY	94	5	1237	1242	USA	WOS:000171545000031	1	D	0	0	3	0	1.506	60	tabashnik, b
562	Storer, NP; Van Duyn, JW; Kennedy, GG	2001	Life history traits of Helicoverpa zea (Lepidoptera : Noctuidae) on non-Bt and Bt transgenic corn hybrids in Eastern North Carolina	JOURNAL OF ECONOMIC ENTOMOLOGY	94	5	1268	1279	USA	WOS:000171545000035	2	E	0	1	3	1	1.506	44	storer, n
563	Magg, T; Melchinger, AE; Klein, D; Bohn, M	2001	Comparison of Bt maize hybrids with their non-transgenic counterparts and commercial varieties for resistance to European corn borer and for agronomic traits	PLANT BREEDING	120	5	397	403	Allemagne	WOS:000173175900005	1	E	0	1	3	1	1.598	14	bohn, m
564	Lewis, LC; Bruck, DJ; Gunnarson, RD; Bidne, KG	2001	Assessment of plant pathogenicity of endophytic Beauveria bassiana in Bt transgenic and non-transgenic corn	CROP SCIENCE	41	5	1395	1400	USA	WOS:000176236800003	2	E	0	0	3	0	1.575	30	lewis, l
565	Gahan, LJ; Gould, F; Heckel, DG	2001	Identification of a gene associated with bit resistance in Heliothis virescens	SCIENCE	293	5531	857	860	USA	WOS:000170241000043	2	D	0	0	3	0	33.611	334	gould, f
566	Carriere, Y; Ellers-Kirk, C; Patin, AL; Sims, MA; Meyer, S; Liu, YB; Dennehy, TJ; Tabashnik, BE	2001	Overwintering cost associated with resistance to transgenic cotton in the pink bollworm (Lepidoptera : Gelechiidae)	JOURNAL OF ECONOMIC ENTOMOLOGY	94	4	935	941	USA	WOS:000170920500022	1	D	0	0	3	0	1.506	80	tabashnik, b
567	Sequeira, RV; Playford, CL	2001	Abundance of Helicoverpa (Lepidoptera : Noctuidae) pupae under cotton and other crops in central Queensland: Implications for resistance management	AUSTRALIAN JOURNAL OF ENTOMOLOGY	40		264	269	Australie	WOS:000180064800007	1	D	0	0	3	0	1.013	17	playford, c
568	Reed, GL; Jensen, AS; Riebe, J; Head, G; Duan, JJ	2001	Transgenic Bt potato and conventional insecticides for Colorado potato beetle management: comparative efficacy and non-target impacts	ENTOMOLOGIA EXPERIMENTALIS ET APPLICATA	100	1	89	100	USA	WOS:000169739200010	1	E	1	na	3	1	1.616	74	head, g
569	Hurley, TM; Babcock, BA; Hellmich, RL	2001	Bt corn and insect resistance: An economic assessment of refuges	JOURNAL OF AGRICULTURAL AND RESOURCE ECONOMICS	26	1	176	194	USA	WOS:000170430800011	2	D	0	1	3	1	0.526	27	hellmich, r
570	Hardee, DD; Adams, LC; Solomon, WL; Sumerford, DV	2001	Tolerance to Cry1Ac in populations of Helicoverpa zea and Heliothis virescens (Lepidoptera : Noctuidae): Three-year summary	JOURNAL OF AGRICULTURAL AND URBAN ENTOMOLOGY	18	3	187	197	USA	WOS:000177473300006	1	D	0	na	3	na	0	7	sumerford, d
571	Ashouri, A; Michaud, D; Cloutier, C	2001	Unexpected effects of different potato resistance factors to the Colorado potato beetle (Coleoptera : Chrysomelidae) on the potato aphid (Homoptera : Aphididae)	ENVIRONMENTAL ENTOMOLOGY	30	3	524	532	Canada	WOS:000169376000009	2	E	0	0	3	0	1.295	38	ashouri, a
572	Pilcher, CD; Rice, ME	2001	Effect of planting dates and Bacillus thuringiensis corn on the population dynamics of European corn borer (Lepidoptera : Crambidae)	JOURNAL OF ECONOMIC ENTOMOLOGY	94	3	730	742	USA	WOS:000169234700020	2	E	1	1	3	1	1.506	22	rice, m
573	Stewart, SD; Adamczyk, JJ; Knighten, KS; Davis, FM	2001	Impact of Bt cottons expressing one or two insecticidal proteins of Bacillus thuringiensis Berliner on growth and survival of noctuid (Lepidoptera) larvae	JOURNAL OF ECONOMIC ENTOMOLOGY	94	3	752	760	USA	WOS:000169234700022	1	E	0	na	3	na	1.506	110	adamczyk, j
574	Henneberry, TJ; Jech, LF; de la Torre, T	2001	Effects of transgenic cotton on mortality and development of pink bollworm (Lepidoptera : Gelechiidae) larvae	SOUTHWESTERN ENTOMOLOGIST	26	2	115	128	USA	WOS:000170308400002	1	E	0	na	3	na	0.462	13	henneberry, t
575	Pilcher, CD; Rice, ME; Higgins, RA; Bowling, R	2001	Pollen drift from Bacillus thuringiensis corn: Efficacy against European corn borer (Lepidoptera : Crambidae) in adjacent rows of non-Bt corn	ENVIRONMENTAL ENTOMOLOGY	30	2	409	414	USA	WOS:000168437900033	1	D	1	1	3	1	1.295	6	rice, m
576	Onstad, DW; Guse, CA; Spencer, JL; Levine, E; Gray, ME	2001	Modeling the dynamics of adaptation to transgenic corn by western corn rootworm (Coleoptera : Chrysomelidae)	JOURNAL OF ECONOMIC ENTOMOLOGY	94	2	529	540	USA	WOS:000168077500031	2	D	0	0	3	0	1.506	53	onstad, d
577	Archer, TL; Patrick, C; Schuster, G; Cronholm, G; Bynum, ED; Morrison, WP	2001	Ear and shank damage by corn borers and corn earworms to four events of Bacillus thuriengiensis transgenic maize	CROP PROTECTION	20	2	139	144	USA	WOS:000166807200007	2	E	0	1	3	1	1.493	29	cronholm, g
578	Hyde, J; Martin, MA; Preckel, PV; Dobbins, CL; Edwards, CR	2001	An economic analysis of non-Bt corn refuges	CROP PROTECTION	20	2	167	171	USA	WOS:000166807200012	2	D	0	na	3	na	1.493	3	edwards, c
579	Adamczyk, JJ; Sumerford, DV	2001	Increased tolerance of fall armyworms (Lepidoptera : Noctuidae) to Cry1Ac delta-endotoxin when fed transgenic Bacillus thuringiensis cotton: Impact on the development of subsequent generations	FLORIDA ENTOMOLOGIST	84	1	1	6	USA	WOS:000168101100001	3	D	0	na	3	na	0.997	5	adamczyk, j
580	Buntin, GD; Lee, RD; Wilson, DM; McPherson, RM	2001	Evaluation of yieldgard transgenic resistance for control of fall armyworm and corn earworm (Lepidoptera : Noctuidae) on corn	FLORIDA ENTOMOLOGIST	84	1	37	42	USA	WOS:000168101100005	1	E	0	na	3	na	0.997	41	buntin, g
581	Hua, G; Masson, L; Jurat-Fuentes, JL; Schwab, G; Adang, MJ	2001	Binding analyses of Bacillus thuringiensis Cry delta-endotoxins using brush border membrane vesicles of Ostrinia nubilalis	APPLIED AND ENVIRONMENTAL MICROBIOLOGY	67	2	872	879	USA	WOS:000166844600051	2	D	1	1	3	1	3.668	45	adang, m
582	Brickle, DS; Turnipseed, SG; Sullivan, MJ	2001	Efficacy of insecticides of different chemistries against Helicoverpa zea (Lepidoptera : Noctuidae) in transgenic Bacillus thuringiensis and conventional cotton	JOURNAL OF ECONOMIC ENTOMOLOGY	94	1	86	92	USA	WOS:000166946700013	2	E	0	0	3	0	1.506	22	turnipseed, s
583	Burkness, EC; Hutchison, WD; Bolin, PC; Bartels, DW; Warnock, DF; Davis, DW	2001	Field efficacy of sweet corn hybrids expressing a Bacillus thuringiensis toxin for management of Ostrinia nubilalis (Lepidoptera : Crambidae) and Helicoverpa zea (Lepidoptera : Noctuidae)	JOURNAL OF ECONOMIC ENTOMOLOGY	94	1	197	203	USA	WOS:000166946700030	1	E	0	1	3	1	1.506	34	hutchison, w
584	Liu, YB; Tabashnik, BE; Meyer, SK; Carriere, Y; Bartlett, AC	2001	Genetics of pink bollworm resistance to Bacillus thuringiensis toxin Cry1Ac	JOURNAL OF ECONOMIC ENTOMOLOGY	94	1	248	252	USA	WOS:000166946700037	3	D	0	0	3	0	1.506	48	tabashnik, b
585	Adamczyk, JJ; Hardee, DD; Adams, LC; Sumerford, DV	2001	Correlating differences in larval survival and development of bollworm (Lepidoptera : Noctuidae) and fall armyworm (Lepidoptera : Noctuidae) to differential expression of Cry1A (c) delta-endotoxin in various plant parts among commercial cultivars of transgenic Bacillus thuringiensis cotton	JOURNAL OF ECONOMIC ENTOMOLOGY	94	1	284	290	USA	WOS:000166946700042	2	E	0	na	3	na	1.506	79	adamczyk, j
586	Pelletier, Y; Clark, C; Boiteau, G; Feldman-Riebe, J	2000	The effect of Bt-transgenic potatoes on the movement of the Colorado potato beetle [Coleoptera : Chrysomelidae]	PHYTOPROTECTION	81	3	107	114	Canada	WOS:000168094000002	3	D	1	na	3	1	0.111	5	boiteau, g
587	Henneberry, TJ; Jech, LF	2000	Seasonal pink bollworm, Pectinophora gossypiella (Saunders), infestations of transgenic and non-transgenic cottons	SOUTHWESTERN ENTOMOLOGIST	25	4	273	286	USA	WOS:000167130900005	1	E	0	na	3	na	0.462	15	henneberry, t
588	Tabashnik, BE; Patin, AL; Dennehy, TJ; Liu, YB; Carriere, Y; Sims, MA; Antilla, L	2000	Frequency of resistance to Bacillus thuringiensis in field populations of pink bollworm	PROCEEDINGS OF THE NATIONAL ACADEMY OF SCIENCES OF THE UNITED STATES OF AMERICA	97	24	12980	12984	USA	WOS:000165476300018	1	D	0	1	3	1	9.674	154	tabashnik, b
589	Traore, SB; Carlson, RE; Pilcher, CD; Rice, ME	2000	Bt and non-Bt maize growth and development as affected by temperature and drought stress	AGRONOMY JOURNAL	92	5	1027	1035	USA	WOS:000165307500033	1	E	0	0	3	0	1.441	46	rice, m
590	Zhao, JZ; Collins, HL; Tang, JD; Cao, J; Earle, ED; Roush, RT; Herrero, S; Escriche, B; Ferre, J; Shelton, AM	2000	Development and characterization of diamondback moth resistance to transgenic broccoli expressing high levels of Cry1C	APPLIED AND ENVIRONMENTAL MICROBIOLOGY	66	9	3784	3789	USA	WOS:000089109200019	3	D	0	0	3	0	3.668	82	ferre, j
591	Walker, KA; Hellmich, RL; Lewis, LC	2000	Late-instar European corn borer (Lepidoptera : Crambidae) tunneling and survival in transgenic corn hybrids	JOURNAL OF ECONOMIC ENTOMOLOGY	93	4	1276	1285	USA	WOS:000088947000032	3	E	0	0	3	0	1.506	28	hellmich, r
592	Olsen, KM; Daly, JC	2000	Plant-toxin interactions in transgenic Bt cotton and their effect on mortality of Helicoverpa armigera (Lepidoptera : Noctuidae)	JOURNAL OF ECONOMIC ENTOMOLOGY	93	4	1293	1299	Australie	WOS:000088947000034	2	E	0	0	3	0	1.506	58	olsen, k
593	Halcomb, JL; Benedict, JH; Cook, B; Ring, DR; Correa, JC	2000	Feeding behavior of bollworm and tobacco budworm (Lepidoptera : Noctuidae) larvae in mixed stands of nontransgenic and transgenic cotton expressing an insecticidal protein	JOURNAL OF ECONOMIC ENTOMOLOGY	93	4	1300	1307	USA	WOS:000088947000035	2	D	0	0	3	0	1.506	10	benedict, j
594	Zhang, TH; Tang, CM	2000	Commercial production of transgenic Bt insect-resistant cotton varieties and the resistance management for bollworm (Helicoverpa arinigera Hubner)	CHINESE SCIENCE BULLETIN	45	14	1249	1257	Chine	WOS:000089246900001	2	D	0	0	3	0	1.579	4	tang, c
595	Bourguet, D; Bethenod, MT; Trouve, C; Viard, F	2000	Host-plant diversity of the European corn borer Ostrinia nubilalis: what value for sustainable transgenic insecticidal Bt maize?	PROCEEDINGS OF THE ROYAL SOCIETY B-BIOLOGICAL SCIENCES	267	1449	1177	1184	France	WOS:000087837100003	2	D	0	0	3	0	5.051	40	bourguet, d
596	Gore, J; Leonard, BR; Church, GE; Russell, JS; Hall, TS	2000	Cotton boll abscission and yield losses associated with first-instar bollworm (Lepidoptera : Noctuidae) injury to nontransgenic and transgenic Bt cotton	JOURNAL OF ECONOMIC ENTOMOLOGY	93	3	690	696	USA	WOS:000088599000021	2	E	0	0	3	0	1.506	14	leonard, b
597	Davis, PM; Onstad, DW	2000	Seed mixtures as a resistance management strategy for European corn borers (Lepidoptera : Crambidae) infesting transgenic corn expressing Cry1Ab protein	JOURNAL OF ECONOMIC ENTOMOLOGY	93	3	937	948	USA	WOS:000088599000057	2	D	0	1	3	1	1.506	50	onstad, d
598	Archer, TL; Schuster, G; Patrick, C; Cronholm, G; Bynum, ED; Morrison, WP	2000	Whorl and stalk damage by European and Southwestern corn borers to four events of Bacillus thuringiensis transgenic maize	CROP PROTECTION	19	3	181	190	USA	WOS:000086416800005	2	E	0	1	3	1	1.493	28	cronholm, g
599	Clark, TL; Foster, JE; Kamble, ST; Heinrichs, EA	2000	Comparison of Bt (Bacillus thuringiensis Berliner) maize and conventional measures for control of the European corn borer (Lepidoptera : Crambidae)	JOURNAL OF ENTOMOLOGICAL SCIENCE	35	2	118	128	USA	WOS:000086865600003	1	E	0	0	3	0	0.512	6	clark, t
600	Andow, DA; Olson, DM; Hellmich, RL; Alstad, DN; Hutchison, WD	2000	Frequency of resistance to Bacillus thuringiensis toxin Cry1Ab in an Iowa population of European corn borer (Lepidoptera : Crambidae)	JOURNAL OF ECONOMIC ENTOMOLOGY	93	1	26	30	USA	WOS:000088598600005	2	D	0	0	3	0	1.506	71	hellmich, r
601	Bourguet, D; Bethenod, MT; Pasteur, N; Viard, F	2000	Gene flow in the European corn borer Ostrinia nubilalis: implications for the sustainability of transgenic insecticidal maize	PROCEEDINGS OF THE ROYAL SOCIETY B-BIOLOGICAL SCIENCES	267	1439	117	122	France	WOS:000085046400003	1	D	0	0	3	0	5.051	32	bourguet, d
602	Singer, JW; Heckman, JR; Ingerson-Mahar, J; Westendorf, ML	2000	Hybrid and nitrogen source affect yield and European corn borer damage	JOURNAL OF SUSTAINABLE AGRICULTURE	16	1	5	15	USA	WOS:000088640600002	1	E	0	0	3	0	1.372	6	heckman, j
603	Onstad, DW; Guse, CA	1999	Economic analysis of transgenic maize and nontransgenic refuges for managing European corn borer (Lepidoptera : Pyralidae)	JOURNAL OF ECONOMIC ENTOMOLOGY	92	6	1256	1265	USA	WOS:000088598300004	2	E	0	0	3	0	1.506	33	onstad, d
604	Greenplate, JT	1999	Quantification of Bacillus thuringiensis insect control protein Cry1Ac over time in Bollgard cotton fruit and terminals	JOURNAL OF ECONOMIC ENTOMOLOGY	92	6	1377	1383	USA	WOS:000088598300021	3	E	1	na	3	1	1.506	117	greenplate, j
605	Kranthi, S; Kranthi, KR; Lavhe, NV	1999	Baseline toxicity of Cry1A toxins to the spotted bollworm, Earias vittella F.	CROP PROTECTION	18	9	551	555	Inde	WOS:000084488000001	2	E	0	na	3	na	1.493	7	kranthi, k
606	Hellmich, RL; Higgins, LS; Witkowski, JF; Campbell, JE; Lewis, LC	1999	Oviposition by European corn borer (Lepidoptera : Crambidae) in response to various transgenic corn events	JOURNAL OF ECONOMIC ENTOMOLOGY	92	5	1014	1020	USA	WOS:000083158300002	1	D	1	0	3	1	1.506	17	hellmich, r
607	Bolin, PC; Hutchison, WD; Andow, DA	1999	Long-term selection for resistance to bacillus thuringiensis Cry1Ac endotoxin in a Minnesota population of European corn borer (Lepidoptera : Crambidae)	JOURNAL OF ECONOMIC ENTOMOLOGY	92	5	1021	1030	USA	WOS:000083158300003	3	D	0	1	3	1	1.506	55	andow, d
608	Lynch, RE; Wiseman, BR; Sumner, HR; Plaisted, D; Warnick, D	1999	Management of corn earworm and fall armyworm (Lepidoptera : Noctuidae) injury on a sweet corn hybrid expressing a cryIA (b) gene	JOURNAL OF ECONOMIC ENTOMOLOGY	92	5	1217	1222	USA	WOS:000083158300033	1	E	1	na	3	1	1.506	24	lynch, r
609	Graeber, JV; Nafziger, ED; Mies, DW	1999	Evaluation of transgenic, Bt-containing corn hybrids	JOURNAL OF PRODUCTION AGRICULTURE	12	4	659	663	USA	WOS:000084993900020	1	E	1	na	3	1	0	18	graeber, j
610	Tabashnik, BE; Patin, AL; Dennehy, TJ; Liu, YB; Miller, E; Staten, RT	1999	Dispersal of pink bollworm (Lepidoptera : Gelechiidae) males in transgenic cotton that produces a Bacillus thuringiensis toxin	JOURNAL OF ECONOMIC ENTOMOLOGY	92	4	772	780	USA	WOS:000082361100004	2	D	0	1	3	1	1.506	23	tabashnik, b
611	Parker, CD; Luttrell, RG	1999	Interplant movement of Heliothis virescens (Lepidoptera : Noctuidae) larvae in pure and mixed plantings of cotton with and without expression of the Cry1Ac delta-endotoxin protein of Bacillus thuringiensis Berliner	JOURNAL OF ECONOMIC ENTOMOLOGY	92	4	837	845	USA	WOS:000082361100012	3	D	0	0	3	0	1.506	23	luttrell, r
612	Hoy, CW	1999	Colorado potato beetle resistance management strategies for transgenic potatoes	AMERICAN JOURNAL OF POTATO RESEARCH	76	4	215	219	USA	WOS:000082056600006	2	D	0	1	3	1	1.204	18	hoy, c
613	Williams, WP; Davis, FM; Overman, JL; Buckley, PM	1999	Enhancing inherent fall armyworm (Lepidoptera : Noctuidae) resistance of corn with Bacillus thuringiensis genes	FLORIDA ENTOMOLOGIST	82	2	271	277	USA	WOS:000081475700012	1	E	1	1	3	1	0.997	6	buckley, p
614	Huang, FN; Buschman, LL; Higgins, RA	1999	Susceptibility of different instars of European corn borer (Lepidoptera : Crambidae) to diet containing Bacillus thuringiensis	JOURNAL OF ECONOMIC ENTOMOLOGY	92	3	547	550	USA	WOS:000081134100008	2	D	0	0	3	0	1.506	22	huang, f
615	Flint, HM; Parks, NJ	1999	Seasonal infestation by pink bollworm, Pectinophora gossypiella (Saunders), of transgenic and non-transgenic cultivars of cotton, Gossypium hirsutum L., in central Arizona	SOUTHWESTERN ENTOMOLOGIST	24	1	13	20	USA	WOS:000080353400003	1	E	0	na	3	na	0.462	14	flint, h
616	Peck, SL; Gould, F; Ellner, SP	1999	Spread of resistance in spatially extended regions of transgenic cotton: Implications for management of Heliothis virescens (Lepidoptera : Noctuidae)	JOURNAL OF ECONOMIC ENTOMOLOGY	92	1	1	16	USA	WOS:000078588400001	2	D	0	1	3	1	1.506	124	gould, f
617	Alyokhin, A; Ferro, DN; Hoy, CW; Head, G	1999	Laboratory assessment of flight activity displayed by Colorado potato beetles (Coleoptera : Chrysomelidae) fed on transgenic and Cry3A toxin-treated potato foliage	JOURNAL OF ECONOMIC ENTOMOLOGY	92	1	115	120	USA	WOS:000078588400015	3	D	0	0	3	0	1.506	11	head, g
618	Lynch, RE; Wiseman, BR; Plaisted, D; Warnick, D	1999	Evaluation of transgenic sweet corn hybrids expressing CryIA(b) toxin for resistance to corn earworm and fall armyworm (Lepidoptera : Noctuidae)	JOURNAL OF ECONOMIC ENTOMOLOGY	92	1	246	252	USA	WOS:000078588400034	1	E	1	na	3	1	1.506	61	lynch, r
619	Alyokhin, AV; Ferro, DN	1999	Modifications in dispersal and oviposition of Bt-resistant and Bt-susceptible Colorado potato beetles as a result of exposure to Bacillus thuringiensis subsp tenebrionis Cry3A toxin	ENTOMOLOGIA EXPERIMENTALIS ET APPLICATA	90	1	93	101	USA	WOS:000080174900009	3	D	0	0	3	0	1.616	17	alyokhin, a
620	Ramachandran, S; Buntin, GD; All, JN; Tabashnik, BE; Raymer, PL; Adang, MJ; Pulliam, DA; Stewart, CN	1998	Survival, development, and oviposition of resistant diamondback moth (Lepidoptera : Plutellidae) on transgenic canola producing a Bacillus thuringiensis toxin	JOURNAL OF ECONOMIC ENTOMOLOGY	91	6	1239	1244	USA	WOS:000077708400003	3	D	0	1	3	1	1.506	55	tabashnik, b
621	Federici, BA; Bauer, LS	1998	Cyt1Aa protein of Bacillus thuringiensis is toxic to the cottonwood leaf beetle, Chrysomela scripta, and suppresses high levels of resistance to Cry3Aa	APPLIED AND ENVIRONMENTAL MICROBIOLOGY	64	11	4368	4371	USA	WOS:000076694200038	1	E	0	0	3	0	3.668	50	federici, b
622	Mascarenhas, RN; Boethel, DJ; Leonard, BR; Boyd, ML; Clemens, CG	1998	Resistance monitoring to Bacillus thuringiensis insecticides for soybean loopers (Lepidoptera : Noctuidae) collected from soybean and transgenic Bt-cotton	JOURNAL OF ECONOMIC ENTOMOLOGY	91	5	1044	1050	USA	WOS:000076738700006	3	D	0	0	3	0	1.506	16	leonard, b
623	Andow, DA; Alstad, DN; Pang, YH; Bolin, PC; Hutchison, WD	1998	Using an F-2 screen to search for resistance alleles to Bacillus thuringiensis toxin in European corn borer (Lepidoptera : Crambidae)	JOURNAL OF ECONOMIC ENTOMOLOGY	91	3	579	584	USA	WOS:000074273400004	2	D	0	1	3	1	1.506	59	andow, d
624	Onstad, DW; Gould, F	1998	Modeling the dynamics of adaptation to transgenic maize by European corn borer (Lepidoptera : Pyralidae)	JOURNAL OF ECONOMIC ENTOMOLOGY	91	3	585	593	USA	WOS:000074273400005	2	D	0	1	3	1	1.506	84	gould, f
625	Sadras, VO	1998	Herbivory tolerance of cotton expressing insecticidal proteins from Bacillus thuringiensis: responses to damage caused by Helicoverpa spp, and to manual bud removal	FIELD CROPS RESEARCH	56	3	287	299	Australie	WOS:000074083400006	1	E	0	0	3	0	2.976	4	sadras, v
626	Williams, WP; Buckley, PM; Sagers, JB; Hanten, JA	1998	Evaluation of transgenic corn for resistance to corn earworm (Lepidoptera : Noctuidae), fall armyworm (Lepidoptera : Noctuidae), and southwestern corn borer (Lepidoptera : Crambidae) in a laboratory bioassay	JOURNAL OF AGRICULTURAL ENTOMOLOGY	15	2	105	112	USA	WOS:000074259200003	1	E	1	na	3	1	0	37	buckley, p
627	Adamczyk, JJ; Holloway, JW; Church, GE; Leonard, BR; Graves, JB	1998	Larval survival and development of the fall armyworm (Lepidoptera : Noctuidae) on normal and transgenic cotton expressing the Bacillus thuringiensis CryIA(c) partial derivative-endotoxin	JOURNAL OF ECONOMIC ENTOMOLOGY	91	2	539	545	USA	WOS:000073485000031	1	E	0	0	3	0	1.506	40	leonard, b
628	Stapel, JO; Waters, DJ; Ruberson, JR; Lewis, WJ	1998	Development and behavior of Spodoptera exigua (Lepidoptera : Noctuidae) larvae in choice tests with food substrates containing toxins of Bacillus thuringiensis	BIOLOGICAL CONTROL	11	1	29	37	USA	WOS:000071414000005	2	D	0	0	3	0	1.635	18	ruberson, j
629	Jenkins, JN; McCarty, JC; Buehler, RE; Kiser, J; Williams, C; Wofford, T	1997	Resistance of cotton with delta-endotoxin genes from Bacillus thuringiensis var. kurstaki on selected lepidopteran insects	AGRONOMY JOURNAL	89	5	768	780	USA	WOS:A1997YD12000011	2	E	1	1	3	1	1.441	16	jenkins, j
630	Jansens, S; vanVliet, A; Dickburt, C; Buysse, L; Piens, C; Saey, B; DeWulf, A; Gossele, V; Paez, A; Gobel, E; Peferoen, M	1997	Transgenic corn expressing a Cry9C insecticidal protein from Bacillus thuringiensis protected from European corn borer damage	CROP SCIENCE	37	5	1616	1624	Belgique	WOS:A1997XZ35500035	1	E	1	na	3	1	1.575	37	buysse, l
631	Mascarenhas, VJ; Luttrell, RG	1997	Combined effect of sublethal exposure to cotton expressing the endotoxin protein of Bacillus thuringiensis and natural enemies on survival of bollworm (Lepidoptera: Noctuidae) larvae	ENVIRONMENTAL ENTOMOLOGY	26	4	939	945	USA	WOS:A1997XU11900027	1	E	0	1	3	1	1.295	26	luttrell, r
632	Tang, JD; Gilboa, S; Roush, RT; Shelton, AM	1997	Inheritance, stability, and lack-of-fitness costs of field-selected resistance to Bacillus thuringiensis in diamondback moth (Lepidoptera: Plutellidae) from Florida	JOURNAL OF ECONOMIC ENTOMOLOGY	90	3	732	741	USA	WOS:A1997XF37100002	3	D	0	1	3	1	1.506	106	shelton, a
633	Williams, WP; Sagers, JB; Hanten, JA; Davis, FM; Buckley, PM	1997	Transgenic corn evaluated for resistance to fall armyworm and Southwestern corn borer	CROP SCIENCE	37	3	957	962	USA	WOS:A1997XD19200043	1	E	1	1	3	1	1.575	63	buckley, p
634	Johnson, MT; Gould, F; Kennedy, GG	1997	Effect of an entomopathogen on adaptation of Heliothis virescens populations to transgenic host plants	ENTOMOLOGIA EXPERIMENTALIS ET APPLICATA	83	2	121	135	USA	WOS:A1997XG81900001	2	D	0	0	3	0	1.616	22	gould, f
635	Gould, F; Anderson, A; Jones, A; Sumerford, D; Heckel, DG; Lopez, J; Micinski, S; Leonard, R; Laster, M	1997	Initial frequency of alleles for resistance to Bacillus thuringiensis toxins in field populations of Heliothis virescens	PROCEEDINGS OF THE NATIONAL ACADEMY OF SCIENCES OF THE UNITED STATES OF AMERICA	94	8	3519	3523	USA	WOS:A1997WW81000009	3	D	0	0	3	0	9.674	208	leonard, b
636	Trisyono, A; Whalon, ME	1997	Fitness costs of resistance to Bacillus thuringiensis in Colorado potato beetle (Coleoptera: Chrysomelidae)	JOURNAL OF ECONOMIC ENTOMOLOGY	90	2	267	271	USA	WOS:A1997WZ03600005	1	D	0	0	3	0	1.506	32	whalon, m
637	Hardee, DD; Bryan, WW	1997	Influence of Bacillus thuringiensis-transgenic and nectariless cotton on insect populations with emphasis on the tarnished plant bug (Heteroptera: Miridae)	JOURNAL OF ECONOMIC ENTOMOLOGY	90	2	663	668	USA	WOS:A1997WZ03600062	1	E	0	na	3	na	1.506	23	hardee, d
638	Pilcher, CD; Rice, ME; Obrycki, JJ; Lewis, LC	1997	Field and laboratory evaluations of transgenic Bacillus thuringiensis corn on secondary lepidopteran pests (Lepidoptera: Noctuidae)	JOURNAL OF ECONOMIC ENTOMOLOGY	90	2	669	678	USA	WOS:A1997WZ03600063	2	E	0	1	3	1	1.506	53	lewis, l
639	Singsit, C; Adang, MJ; Lynch, RE; Anderson, WF; Wang, AM; Cardineau, G; OziasAkins, P	1997	Expression of a Bacillus thuringiensis cryIA(c) gene in transgenic peanut plants and its efficacy against lesser cornstalk borer	TRANSGENIC RESEARCH	6	2	169	176	USA	WOS:A1997WQ05400007	1	E	1	0	3	1	2.322	56	adang, m
640	Johnson, MT; Gould, F; Kennedy, GG	1997	Effects of natural enemies on relative fitness of Heliothis virescens genotypes adapted and not adapted to resistant host plants	ENTOMOLOGIA EXPERIMENTALIS ET APPLICATA	82	2	219	230	USA	WOS:A1997WM17300013	2	D	0	0	3	0	1.616	49	gould, f
641	Heckel, DG; Gahan, LC; Gould, F; Anderson, A	1997	Identification of a linkage group with a major effect on resistance to Bacillus thuringiensis Cry1Ac endotoxin in the tobacco budworm (Lepidoptera: Noctuidae)	JOURNAL OF ECONOMIC ENTOMOLOGY	90	1	75	86	USA	WOS:A1997WH85900012	2	D	0	1	3	1	1.506	34	gould, f
642	Arpaia, S; Gould, F; Kennedy, G	1997	Potential impact of Coleomegilla maculata predation on adaptation of Leptinotarsa decemlineata to Bt-transgenic potatoes	ENTOMOLOGIA EXPERIMENTALIS ET APPLICATA	82	1	91	100	USA	WOS:A1997WJ17700011	1	D	0	0	3	0	1.616	29	gould, f
643	Davis, PM; Coleman, SB	1997	European corn borer (Lepidoptera: Pyralidae) feeding behavior and survival on transgenic corn containing CryIA(b) protein from Bacillus thuringiensis	JOURNAL OF THE KANSAS ENTOMOLOGICAL SOCIETY	70	1	31	38	USA	WOS:A1997XT96200006	2	E	0	1	3	1	0.539	14	davis, p
644	Sachs, ES; Benedict, JH; Taylor, JF; Stelly, DM; Davis, SK; Altman, DW	1996	Pyramiding CryIA(b) insecticidal protein and terpenoids in cotton to resist tobacco budworm (Lepidoptera: Noctuidae)	ENVIRONMENTAL ENTOMOLOGY	25	6	1257	1266	USA	WOS:A1996WA85400001	1	E	1	1	3	1	1.295	34	benedict, j
645	Wierenga, JM; Norris, DL; Whalon, ME	1996	Stage-specific mortality of Colorado potato beetle (Coleoptera: Chrysomelidae) feeding on transgenic potatoes	JOURNAL OF ECONOMIC ENTOMOLOGY	89	5	1047	1052	USA	WOS:A1996VN77900001	2	D	0	0	3	0	1.506	34	whalon, m
646	Stewart, CN; Adang, MJ; All, JN; Boerma, HR; Cardineau, G; Tucker, D; Parrott, WA	1996	Genetic transformation, recovery, and characterization of fertile soybean transgenic for a synthetic Bacillus thuringiensis crylAc gene	PLANT PHYSIOLOGY	112	1	121	129	USA	WOS:A1996VJ09300017	1	E	1	0	3	1	6.841	108	adang, m
647	Flint, HM; Antilla, L; Leggett, JE; Parks, NJ	1996	Seasonal infestation by pink bollworm, Pectinophora gossypiella (Saunders) of transgenic cotton, containing the Bollgard(TM) gene, planted in commercial fields in central Arizona	SOUTHWESTERN ENTOMOLOGIST	21	3	229	235	USA	WOS:A1996VR73300002	1	E	0	na	3	na	0.462	23	antilla, l
648	Labatte, JM; Meusnier, S; Migeon, A; Chaufaux, J; Couteaudier, Y; Riba, G; Got, B	1996	Field evaluation of and modeling the impact of three control methods on the larval dynamics of Ostrinia nubilalis (Lepidoptera: Pyralidae)	JOURNAL OF ECONOMIC ENTOMOLOGY	89	4	852	862	France	WOS:A1996VA95000012	1	E	0	1	3	1	1.506	14	chaufau, x
649	Sims, SR; Pershing, JC; Reich, BJ	1996	Field evaluation of transgenic corn containing a Bacillus thuringiensis Berliner insecticidal protein gene against Helicoverpa zea (Lepidoptera: Noctuidae)	JOURNAL OF ENTOMOLOGICAL SCIENCE	31	3	340	346	USA	WOS:A1996VD57900012	2	E	1	na	3	1	0.512	15	pershing, j
650	Halcomb, JL; Benedict, JH; Cook, B; Ring, DR	1996	Survival and growth of bollworm and tobacco budworm on nontransgenic and transgenic cotton expressing a CryIA insecticidal protein (Lepidoptera: Noctuidae)	ENVIRONMENTAL ENTOMOLOGY	25	2	250	255	USA	WOS:A1996UL19900004	2	E	0	0	3	0	1.295	35	benedict, j
651	Altre, JA; Grafius, EJ; Whalon, ME	1996	Feeding behavior of cryIIIA-resistant and susceptible Colorado potato beetle (Coleoptera: Chrysomelidae) larvae on Bacillus thuringiensis tenebrionis-transgenic cryIIIA-treated and untreated potato foliage	JOURNAL OF ECONOMIC ENTOMOLOGY	89	2	311	317	USA	WOS:A1996UF26400007	1	D	0	na	3	na	1.506	12	grafius, e
652	Wunn, J; Kloti, A; Burkhardt, PK; Biswas, GCG; Launis, K; Iglesias, VA; Potrykus, I	1996	Transgenic Indica rice breeding line IR58 expressing a synthetic cryIA(b) gene from Bacillus thuringiensis provides effective insect pest control	BIO-TECHNOLOGY	14	2	171	176	Suisse	WOS:A1996TT12400019	1	E	1	0	3	1	0	127	launis, k
653	Benedict, JH; Sachs, ES; Altman, DW; Deaton, WR; Kohel, RJ; Ring, DR; Berberich, SA	1996	Field performance of cottons expressing transgenic CryIA insecticidal proteins for resistance to Heliothis virescens and Helicoverpa zea (Lepidoptera: Noctuidae)	JOURNAL OF ECONOMIC ENTOMOLOGY	89	1	230	238	USA	WOS:A1996TV70500037	1	E	1	1	3	1	1.506	83	benedict, j
654	HOY, CW; HEAD, G	1995	CORRELATION BETWEEN BEHAVIORAL AND PHYSIOLOGICAL-RESPONSES TO TRANSGENIC POTATOES CONTAINING BACILLUS-THURINGIENSIS DELTA-ENDOTOXIN IN LEPTINOTARSA-DECEMLINEATA (COLEOPTERA, CHRYSOMELIDAE)	JOURNAL OF ECONOMIC ENTOMOLOGY	88	3	480	486	USA	WOS:A1995RA81700007	3	D	0	0	3	0	1.506	23	head, g
655	MCBRIDE, KE; SVAB, Z; SCHAAF, DJ; HOGAN, PS; STALKER, DM; MALIGA, P	1995	AMPLIFICATION OF A CHIMERIC BACILLUS GENE IN CHLOROPLASTS LEADS TO AN EXTRAORDINARY LEVEL OF AN INSECTICIDAL PROTEIN IN TOBACCO	BIO-TECHNOLOGY	13	4	362	365	USA	WOS:A1995QP67800020	1	E	1	na	3	1	0	184	mcbride, k
656	ARMSTRONG, CL; PARKER, GB; PERSHING, JC; BROWN, SM; SANDERS, PR; DUNCAN, DR; STONE, T; DEAN, DA; DEBOER, DL; HART, J; HOWE, AR; MORRISH, FM; PAJEAU, ME; PETERSEN, WL; REICH, BJ; RODRIGUEZ, R; SANTINO, CG; SATE, SJ; SCHULER, W; SIMS, SR; STEHLING, S; TAROCHIONE, LJ; FROMM, ME	1995	FIELD-EVALUATION OF EUROPEAN CORN-BORER CONTROL IN PROGENY OF 173 TRANSGENIC CORN EVENTS EXPRESSING AN INSECTICIDAL PROTEIN FROM BACILLUS-THURINGIENSIS	CROP SCIENCE	35	2	550	557	USA	WOS:A1995QP34600045	1	E	1	na	3	1	1.575	140	pershing, j
657	METZ, TD; ROUSH, RT; TANG, JD; SHELTON, AM; EARLE, ED	1995	TRANSGENIC BROCCOLI EXPRESSING A BACILLUS-THURINGIENSIS INSECTICIDAL CRYSTAL PROTEIN - IMPLICATIONS FOR PEST RESISTANCE MANAGEMENT STRATEGIES	MOLECULAR BREEDING	1	4	309	317	USA	WOS:A1995TK04600001	2	D	0	0	3	0	2.246	82	shelton, a
658	BURRIS, E; GRAVES, JB; LEONARD, BR; WHITE, CA	1994	BEET ARMYWORMS (LEPIDOPTERA, NOCTUIDAE) IN NORTHEAST LUISISANA - OBSERVATIONS ON AN UNCOMMON INSECT PEST	FLORIDA ENTOMOLOGIST	77	4	454	459	USA	WOS:A1994QA21700007	3	E	0	na	3	na	0.997	24	leonard, b
659	RUMMEL, DR; ARNOLD, MD; GANNAWAY, J; OWEN, DF; CARROLL, SC; DEATON, WR	1994	EVALUATION OF BT COTTONS RESISTANT TO INJURY FROM BOLLWORM (LEPIDOPTERA, NOCTUIDAE) - IMPLICATIONS FOR PEST-MANAGEMENT IN THE TEXAS SOUTHERN HIGH-PLAINS	SOUTHWESTERN ENTOMOLOGIST	19	3	199	207	USA	WOS:A1994PL03900001	1	E	1	na	3	1	0.462	9	deaton, w
660	WHALON, ME; WIERENGA, JM	1994	BACILLUS-THURINGIENSIS RESISTANT COLORADO POTATO BEETLE AND TRANSGENIC PLANTS - SOME OPERATIONAL AND ECOLOGICAL IMPLICATIONS FOR DEPLOYMENT	BIOCONTROL SCIENCE AND TECHNOLOGY	4	4	555	561	USA	WOS:A1994QU28100021	2	D	0	1	3	1	0.938	14	whalon, m
661	WILSON, FD; FLINT, HM; DEATON, WR; BUEHLER, RE	1994	YIELD, YIELD COMPONENTS, AND FIBER PROPERTIES OF INSECT-RESISTANT COTTON LINES CONTAINING A BACILLUS-THURINGIENSIS TOXIN GENE	CROP SCIENCE	34	1	38	41	USA	WOS:A1994MV45600006	1	E	1	na	3	1	1.575	16	deaton, w
662	NAVON, A; HARE, JD; FEDERICI, BA	1993	INTERACTIONS AMONG HELIOTHIS-VIRESCENS LARVAE, COTTON CONDENSED TANNIN AND THE CRYIA(C) DELTA-ENDOTOXIN OF BACILLUS-THURINGIENSIS	JOURNAL OF CHEMICAL ECOLOGY	19	11	2485	2499	Israel	WOS:A1993ML27600004	3	E	0	na	3	na	2.747	44	federici, b
663	PERLAK, FJ; STONE, TB; MUSKOPF, YM; PETERSEN, LJ; PARKER, GB; MCPHERSON, SA; WYMAN, J; LOVE, S; REED, G; BIEVER, D; FISCHHOFF, DA	1993	GENETICALLY IMPROVED POTATOES - PROTECTION FROM DAMAGE BY COLORADO POTATO BEETLES	PLANT MOLECULAR BIOLOGY	22	2	313	321	USA	WOS:A1993LF66600012	1	E	1	na	3	1	4.257	222	fischhoff, d
664	WHALON, ME; MILLER, DL; HOLLINGWORTH, RM; GRAFIUS, EJ; MILLER, JR	1993	SELECTION OF A COLORADO POTATO BEETLE (COLEOPTERA, CHRYSOMELIDAE) STRAIN RESISTANT TO BACILLUS-THURINGIENSIS	JOURNAL OF ECONOMIC ENTOMOLOGY	86	2	226	233	USA	WOS:A1993KW12400006	3	D	0	1	3	1	1.506	103	grafius, e
665	ADANG, MJ; BRODY, MS; CARDINEAU, G; EAGAN, N; ROUSH, RT; SHEWMAKER, CK; JONES, A; OAKES, JV; MCBRIDE, KE	1993	THE RECONSTRUCTION AND EXPRESSION OF A BACILLUS-THURINGIENSIS CRYIIIA GENE IN PROTOPLASTS AND POTATO PLANTS	PLANT MOLECULAR BIOLOGY	21	6	1131	1145	USA	WOS:A1993LC48700017	1	E	1	1	3	1	4.257	111	adang, m
666	KOZIEL, MG; BELAND, GL; BOWMAN, C; CAROZZI, NB; CRENSHAW, R; CROSSLAND, L; DAWSON, J; DESAI, N; HILL, M; KADWELL, S; LAUNIS, K; LEWIS, K; MADDOX, D; MCPHERSON, K; MEGHJI, MR; MERLIN, E; RHODES, R; WARREN, GW; WRIGHT, M; EVOLA, SV	1993	FIELD PERFORMANCE OF ELITE TRANSGENIC MAIZE PLANTS EXPRESSING AN INSECTICIDAL PROTEIN DERIVED FROM BACILLUS-THURINGIENSIS	BIO-TECHNOLOGY	11	2	194	200	USA	WOS:A1993KV06200024	1	E	1	na	3	1	0	565	carozzi, n
667	JENKINS, JN; PARROTT, WL; MCCARTY, JC; CALLAHAN, FE; BERBERICH, SA; DEATON, WR	1993	GROWTH AND SURVIVAL OF HELIOTHIS-VIRESCENS (LEPIDOPTERA, NOCTUIDAE) ON TRANSGENIC COTTON CONTAINING A TRUNCATED FORM OF THE DELTA ENDOTOXIN GENE FROM BACILLUS-THURINGIENSIS	JOURNAL OF ECONOMIC ENTOMOLOGY	86	1	181	185	USA	WOS:A1993KL11400025	1	E	1	1	3	1	1.506	43	berberich, s
668	HOFFMANN, MP; ZALOM, FG; WILSON, LT; SMILANICK, JM; MALYJ, LD; KISER, J; HILDER, VA; BARNES, WM	1992	FIELD-EVALUATION OF TRANSGENIC TOBACCO CONTAINING GENES ENCODING BACILLUS-THURINGIENSIS DELTA-ENDOTOXIN OR COWPEA TRYPSIN-INHIBITOR - EFFICACY AGAINST HELICOVERPA-ZEA (LEPIDOPTERA, NOCTUIDAE)	JOURNAL OF ECONOMIC ENTOMOLOGY	85	6	2516	2522	USA	WOS:A1992KB23700076	1	E	1	na	3	1	1.506	63	kiser, j
669	WARREN, GW; CAROZZI, NB; DESAI, N; KOZIEL, MG	1992	FIELD-EVALUATION OF TRANSGENIC TOBACCO CONTAINING A BACILLUS-THURINGIENSIS INSECTICIDAL PROTEIN GENE	JOURNAL OF ECONOMIC ENTOMOLOGY	85	5	1651	1659	USA	WOS:A1992JQ98200018	1	E	1	na	3	1	1.506	28	carozzi, n
670	WILSON, FD; FLINT, HM; DEATON, WR; FISCHHOFF, DA; PERLAK, FJ; ARMSTRONG, TA; FUCHS, RL; BERBERICH, SA; PARKS, NJ; STAPP, BR	1992	RESISTANCE OF COTTON LINES CONTAINING A BACILLUS-THURINGIENSIS TOXIN TO PINK-BOLLWORM (LEPIDOPTERA, GELECHIIDAE) AND OTHER INSECTS	JOURNAL OF ECONOMIC ENTOMOLOGY	85	4	1516	1521	USA	WOS:A1992JG54500068	1	E	1	na	3	1	1.506	108	berberich, s
671	BENEDICT, JH; ALTMAN, DW; UMBECK, PF; RING, DR	1992	BEHAVIOR, GROWTH, SURVIVAL, AND PLANT INJURY BY HELIOTHIS-VIRESCENS (F) (LEPIDOPTERA, NOCTUIDAE) ON TRANSGENIC BT COTTONS	JOURNAL OF ECONOMIC ENTOMOLOGY	85	2	589	593	USA	WOS:A1992HL67100046	3	E	1	0	3	1	1.506	33	benedict, j
672	TABASHNIK, BE; FINSON, N; JOHNSON, MW	1991	MANAGING RESISTANCE TO BACILLUS-THURINGIENSIS - LESSONS FROM THE DIAMONDBACK MOTH (LEPIDOPTERA, PLUTELLIDAE)	JOURNAL OF ECONOMIC ENTOMOLOGY	84	1	49	55	USA	WOS:A1991EX42100008	3	D	0	1	3	1	1.506	89	tabashnik, b
